# Supplementary material for: Downregulation of miR-27a-3p Modulates TGF-β Signaling and Dysregulates Metabolism in Glioblastoma
Source: Int J Mol Sci. 2025 Sep 8;26(17):8729. doi: 10.3390/ijms26178729 (PMC12429544; doi:10.3390/ijms26178729)
Supplement: Supplementary file 1 [file ijms-26-08729-s001.zip]

Archive with 5 entries (5 files):
- Supplementary table 1.xlsx
- Supplementary table 2 .xlsx
- Supplementary table 3.xlsx
- Supplementary table 4.pdf
- Supplementary table 5.pdf
