# Supplementary material for: Downregulation of miR-27a-3p Modulates TGF-β Signaling and Dysregulates Metabolism in Glioblastoma
Source: Int J Mol Sci. 2025 Sep 8;26(17):8729. doi: 10.3390/ijms26178729 (PMC12429544; doi:10.3390/ijms26178729)
Supplement: Supplementary file 1 [file ijms-26-08729-s001.zip › Supplementary table 1.xlsx]

## Sheet: mir2gene
Supplementary table 1. miRNA-target gene interactions for the 2 miRNAs using miRNet 2.0
ID	Accession	Target	TargetID	Experiment	Literature	Tissue
hsa-miR-27a-3p	MIMAT0000084	ABCA1	19	Luciferase reporter assay//qRT-PCR//Western blot//HITS-CLIP//qPCR//PAR-CLIP//Luciferase Reporter Assay	23451058|24608080|24038734|34031238|31101765	Unspecified
hsa-miR-27a-3p	MIMAT0000084	ABHD17C	58489	HITS-CLIP//PAR-CLIP//Sequencing//Chimeric fragments	20371350|22473208|24668909|22291592|27292025|27150721|24038734|30455455|23313552|24906430|22927820|22100165|26701625|26061048|24398324|24857550|31101765|23592263|24389009|35269913|33406413	Unspecified
hsa-miR-27a-3p	MIMAT0000084	ABL2	27	HITS-CLIP//PAR-CLIP//qCLASH	22473208|27292025|26061048|27150721|30455455|34031238|29386283|22927820|24038734|35269913|26701625|33406413|23313552|23592263|24906430|24389009|22100165	Unspecified
hsa-miR-27a-3p	MIMAT0000084	ACER2	340485	PAR-CLIP	24398324|26701625	Unspecified
hsa-miR-27a-3p	MIMAT0000084	ADAMTS5	11096	HITS-CLIP	23824327	Unspecified
hsa-miR-27a-3p	MIMAT0000084	ADAR	103	HITS-CLIP//PAR-CLIP	22473208|26701625|27292025|27150721|24906430|23592263|26061048|23313552|31101765	Unspecified
hsa-miR-27a-3p	MIMAT0000084	ADD1	118	PAR-CLIP//HITS-CLIP	24398324|26061048|24389009|30455455|22291592|23592263|26701625|27418678|27150721	Unspecified
hsa-miR-27a-3p	MIMAT0000084	ADGRL1	22859	PAR-CLIP	26701625|27292025	Unspecified
hsa-miR-27a-3p	MIMAT0000084	ADORA2B	136	PAR-CLIP//HITS-CLIP//qCLASH	21572407|35269913|24038734|23313552|27150721|26061048|34031238|24906430|31101765|24389009|34914716	Unspecified
hsa-miR-27a-3p	MIMAT0000084	AFF4	27125	HITS-CLIP//Sequencing//PAR-CLIP	20371350|22473208|22291592|24389009|23313552|24668909|26061048|24374217|23592263|27150721|25768906|35269913|31101765|21572407|22927820|33406413|28735896|22100165|24906430|22012620|27418678|27292025|24398324	Unspecified
hsa-miR-27a-3p	MIMAT0000084	AGPAT3	56894	HITS-CLIP//PAR-CLIP	22473208|27150721|24668909|27418678|24906430|26061048|24389009	Unspecified
hsa-miR-27a-3p	MIMAT0000084	AKIRIN1	79647	PAR-CLIP//HITS-CLIP//qCLASH	23592263|24398324|21572407|20371350|26701625|27292025|24038734|30455455|23313552|24374217|27150721|22291592|26061048|24668909|33406413|34914716|29386283|24389009|31101765	Unspecified
hsa-miR-27a-3p	MIMAT0000084	ALDH9A1	223	Sequencing//HITS-CLIP//PAR-CLIP	20371350|27418678|27292025|23592263|26701625|26061048	Unspecified
hsa-miR-27a-3p	MIMAT0000084	ALDOA	226	PAR-CLIP//HITS-CLIP	20371350|26061048|23313552	Unspecified
hsa-miR-27a-3p	MIMAT0000084	ALG9	79796	PAR-CLIP//HITS-CLIP//qCLASH	23592263|26061048|22100165|22291592|29386283|24398324|33956915|24038734	Unspecified
hsa-miR-27a-3p	MIMAT0000084	AMOTL2	51421	Sequencing//HITS-CLIP//PAR-CLIP//qCLASH	20371350|27150721|35269913|27292025|26701625|29386283|24398324|34031238|23313552|22012620|30742093|26061048|24906430|23592263|22291592|24038734|24374217|31101765	Unspecified
hsa-miR-27a-3p	MIMAT0000084	ANKRD40	91369	PAR-CLIP//HITS-CLIP	23592263|26701625|27292025|31101765|24389009|26061048|33406413|24906430|34031238|27150721|24038734|26226348|30455455|26602609|22100165|24668909|22291592	Unspecified
hsa-miR-27a-3p	MIMAT0000084	AP1G1	164	PAR-CLIP//HITS-CLIP	23592263|24398324|22012620|21572407|26701625|27150721|24906430|24038734|31101765|27292025|23313552|33406413|26602609|24668909|24389009|22291592|22100165	Unspecified
hsa-miR-27a-3p	MIMAT0000084	AP3B2	8120	PAR-CLIP	24398324|23446348|20371350	Unspecified
hsa-miR-27a-3p	MIMAT0000084	AP3D1	8943	PAR-CLIP//qCLASH//HITS-CLIP	23592263|22291592|24398324|22100165|29386283|24038734|26701625|27292025|24389009	Unspecified
hsa-miR-27a-3p	MIMAT0000084	APAF1	317	Luciferase reporter assay//Western blotting//qRT-PCR//Flow cytometry//PAR-CLIP//HITS-CLIP	31452277|22291592|26061048|30455455|23313552	Unspecified
hsa-miR-27a-3p	MIMAT0000084	APBB2	323	CLASH//HITS-CLIP	23622248|24389009	Unspecified
hsa-miR-27a-3p	MIMAT0000084	APC	324	Luciferase reporter assay//qRT-PCR//Western blot//qCLASH//HITS-CLIP//PAR-CLIP	22018270|24487055|29386283|24389009|23313552|35269913|24038734|28925592|33406413|22927820|24906430|22012620|27292025|27150721	Unspecified
hsa-miR-27a-3p	MIMAT0000084	APEX1	328	HITS-CLIP//PAR-CLIP	22473208|23592263|20371350|26701625|27292025	Unspecified
hsa-miR-27a-3p	MIMAT0000084	APPBP2	10513	PAR-CLIP//qCLASH//HITS-CLIP	23592263|24398324|22012620|26701625|29386283|27150721|22291592|22927820|34031238|24038734|23446348|24389009|22100165|30455455|31101765|24668909|23313552|27292025|27418678	Unspecified
hsa-miR-27a-3p	MIMAT0000084	ARL4C	10123	Sequencing//Chimeric fragments//qCLASH//HITS-CLIP//PAR-CLIP//Microarrays	20371350|24857550|29386283|24038734|22100165|24668909|23449803|30455455|26061048	Unspecified
hsa-miR-27a-3p	MIMAT0000084	ARL5B	221079	PAR-CLIP//HITS-CLIP	24398324|21572407|20371350|23446348|31101765|22291592|22100165|22012620|26701625|27150721|23592263|27292025|30455455	Unspecified
hsa-miR-27a-3p	MIMAT0000084	ARL6IP1	23204	PAR-CLIP//Sequencing//qCLASH//Chimeric fragments//HITS-CLIP	20371350|23592263|24398324|21572407|27292025|34914716|24857550|26701625|31101765|22291592|23446348|26962949|29386283|33406413|22100165|23313552|27150721|24668909|30742093|24389009|24038734|22012620	Unspecified
hsa-miR-27a-3p	MIMAT0000084	ARNTL	406	PAR-CLIP	22012620|21572407|22291592	Unspecified
hsa-miR-27a-3p	MIMAT0000084	ATF3	467	Immunohistochemistry (IHC)//Luciferase reporter assay//Microarray//qRT-PCR//Western blotting	33230462	Unspecified
hsa-miR-27a-3p	MIMAT0000084	ATN1	1822	CLASH//PAR-CLIP	23622248|23592263|27292025|26701625	Unspecified
hsa-miR-27a-3p	MIMAT0000084	ATP5G3	518	HITS-CLIP	22473208	Unspecified
hsa-miR-27a-3p	MIMAT0000084	ATP7B	540	CLASH//qCLASH//HITS-CLIP	23622248|29386283|24906430	Unspecified
hsa-miR-27a-3p	MIMAT0000084	ATPAF1	64756	PAR-CLIP//HITS-CLIP	26701625|27292025|24389009|34031238|35269913|33406413|23592263	Unspecified
hsa-miR-27a-3p	MIMAT0000084	BAG2	9532	HITS-CLIP//PAR-CLIP	19536157|22100165|23313552|23592263|35269913	Unspecified
hsa-miR-27a-3p	MIMAT0000084	BDNF-AS	497258	PAR-CLIP	23592263	Unspecified
hsa-miR-27a-3p	MIMAT0000084	BEX3	27018	PAR-CLIP//HITS-CLIP//Chimeric fragments	24398324|27150721|30455455|24038734|24906430|26061048|24857550|27292025|27418678|21572407|24389009|31101765|23592263|23313552|30742093	Unspecified
hsa-miR-27a-3p	MIMAT0000084	BMI1	648	CLASH//HITS-CLIP//PAR-CLIP	23622248|27150721|24038734|24389009|22291592|31101765|24906430|23592263|24374217|24668909|30455455|26061048|26701625|27418678	Unspecified
hsa-miR-27a-3p	MIMAT0000084	BMPR2	659	HITS-CLIP//qCLASH//PAR-CLIP	22473208|24389009|24906430|24038734|35269913|30455455|23313552|25768906|29386283|23592263|26602609|27150721|34031238|26061048	Unspecified
hsa-miR-27a-3p	MIMAT0000084	BNIP3	664	Microarray//qRT-PCR//luciferasereporterassay//westernblotting//HITS-CLIP//PAR-CLIP	22815788|31923741|24374217|24389009|22473208|26061048|27418678|22291592	Unspecified
hsa-miR-27a-3p	MIMAT0000084	BRAT1	221927	CLASH	23622248	Unspecified
hsa-miR-27a-3p	MIMAT0000084	BTG2	7832	Flow//Luciferase reporter assay//PAR-CLIP//qRT-PCR//Western blot//qCLASH//HITS-CLIP	24398324|27409164|25626081|33956915|27292025|24374217|23592263|24906430|26701625|22291592|34914716|31101765|35269913|22473208|24668909|33406413|22012620|34031238|27418678|22100165|27150721|24389009|23313552	Unspecified
hsa-miR-27a-3p	MIMAT0000084	BUB3	9184	PAR-CLIP//HITS-CLIP	23592263|24038734|26061048|26701625|24389009|27292025|24668909|27150721|23313552|22927820	Unspecified
hsa-miR-27a-3p	MIMAT0000084	C2CD2L	9854	HITS-CLIP//PAR-CLIP	22473208|27150721|33406413|26701625	Unspecified
hsa-miR-27a-3p	MIMAT0000084	C2ORF44	80304	PAR-CLIP	23592263	Unspecified
hsa-miR-27a-3p	MIMAT0000084	C5orf51	285636	PAR-CLIP	23592263|27292025	Unspecified
hsa-miR-27a-3p	MIMAT0000084	C6orf120	387263	PAR-CLIP//Sequencing//HITS-CLIP//qCLASH	20371350|24398324|26701625|23592263|21572407|26061048|34914716|24038734|27292025|22291592|31101765|27150721|22100165	Unspecified
hsa-miR-27a-3p	MIMAT0000084	C8orf4	56892	PAR-CLIP	23592263	Unspecified
hsa-miR-27a-3p	MIMAT0000084	CAB39	51719	HITS-CLIP	22473208|24906430|24038734|24374217|27150721	Unspecified
hsa-miR-27a-3p	MIMAT0000084	CAB39L	81617	Microarray//qRT-PCR//HITS-CLIP	22815788|24389009|24374217	Unspecified
hsa-miR-27a-3p	MIMAT0000084	CAPN15	6650	PAR-CLIP//HITS-CLIP	26701625|22100165|24906430|26061048|27292025|30455455|22927820|27150721|35269913|24038734	Unspecified
hsa-miR-27a-3p	MIMAT0000084	CARM1	10498	HITS-CLIP//PAR-CLIP	22473208|27292025|30455455|23592263	Unspecified
hsa-miR-27a-3p	MIMAT0000084	CCND1	595	Luciferase reporter assay//qRT-PCR//Western blot//PAR-CLIP//HITS-CLIP//qCLASH	21569481|26701625|27292025|23313552|29386283|24038734|27150721	Unspecified
hsa-miR-27a-3p	MIMAT0000084	CCNG1	900	HITS-CLIP, PAR-CLIP, Microarrays//Immunofluorescence//qRT-PCR//Western blotting//HITS-CLIP//PAR-CLIP//Microarrays	37986224|32133790|35269913|24906430|24038734|27150721|22291592|27418678|31101765|27292025|34031238|24398324|26701625|22100165|26602609|22012620|22927820|23313552|24374217|23446348|23592263|23449803|33406413	Unspecified
hsa-miR-27a-3p	MIMAT0000084	CCNK	8812	HITS-CLIP//PAR-CLIP	22473208|21572407|22100165|22291592|24668909|27292025|24398324|23446348|22012620|23592263|31101765	Unspecified
hsa-miR-27a-3p	MIMAT0000084	CCNL2	81669	HITS-CLIP	22473208	Unspecified
hsa-miR-27a-3p	MIMAT0000084	CCNT2	905	HITS-CLIP//PAR-CLIP	22473208|24668909|31101765|24906430|27150721|22291592|24389009|22100165|23592263|27292025	Unspecified
hsa-miR-27a-3p	MIMAT0000084	CCNYL1	151195	Microarray//qRT-PCR	22815788	Unspecified
hsa-miR-27a-3p	MIMAT0000084	CD2AP	23607	PAR-CLIP//HITS-CLIP	22012620|21572407|26061048|24374217|24389009|26602609|26701625|24906430|27150721	Unspecified
hsa-miR-27a-3p	MIMAT0000084	CDC27	996	Luciferase reporter assay//Western blot//qCLASH//PAR-CLIP//HITS-CLIP	25943633|29386283|24668909|33956915|27150721	Unspecified
hsa-miR-27a-3p	MIMAT0000084	CDH6	1004	PAR-CLIP//Microarrays	22100165|23449803	Unspecified
hsa-miR-27a-3p	MIMAT0000084	CELF1	10658	PAR-CLIP//HITS-CLIP	23592263|23446348|21572407|22012620|27292025|26061048|33406413|26701625|22291592|22100165|24668909|23313552|24398324	Unspecified
hsa-miR-27a-3p	MIMAT0000084	CELF2	10659	HITS-CLIP	22473208	Unspecified
hsa-miR-27a-3p	MIMAT0000084	CEP162	22832	PAR-CLIP//CLIP-Seq dataset analysis	23592263	Unspecified
hsa-miR-27a-3p	MIMAT0000084	CEP55	55165	CLASH//PAR-CLIP	23622248|26701625|27292025	Unspecified
hsa-miR-27a-3p	MIMAT0000084	CFDP1	10428	HITS-CLIP	19536157|35269913|33406413	Unspecified
hsa-miR-27a-3p	MIMAT0000084	CHEK2	11200	PAR-CLIP	24398324|21572407|20371350|22100165	Unspecified
hsa-miR-27a-3p	MIMAT0000084	CNN3	1266	Microarray//qRT-PCR//HITS-CLIP//PAR-CLIP//qCLASH	22815788|24389009|27292025|26061048|24038734|24906430|35269913|29386283|34031238|30742093	Unspecified
hsa-miR-27a-3p	MIMAT0000084	COASY	80347	PAR-CLIP	23592263	Unspecified
hsa-miR-27a-3p	MIMAT0000084	COPZ1	22818	PAR-CLIP	26701625|31101765|24668909|27292025|23592263|22100165	Unspecified
hsa-miR-27a-3p	MIMAT0000084	CPEB4	80315	HITS-CLIP//PAR-CLIP	22473208|24668909|24906430|26061048|24389009|22291592|27418678|24038734|26602609|27150721|24374217|30455455	Unspecified
hsa-miR-27a-3p	MIMAT0000084	CPPED1	55313	Microarray//qRT-PCR	22815788	Unspecified
hsa-miR-27a-3p	MIMAT0000084	CREB1	1385	Luciferase Reporter Assay, HITS-CLIP//Immunohistochemistry (IHC)//Luciferase reporter assay//Microarray//qRT-PCR//Western blotting//HITS-CLIP//PAR-CLIP//Luciferase Reporter Assay	37986224|32300145|24906430|30742093|27292025|23592263|24629056|27150721|26061048|26701625|35269913|24389009|24668909	Unspecified
hsa-miR-27a-3p	MIMAT0000084	CRISP2	7180	Microarray//qRT-PCR//HITS-CLIP//Microarrays	22815788|23024010|23449803	Unspecified
hsa-miR-27a-3p	MIMAT0000084	CSRP2	1466	PAR-CLIP//HITS-CLIP	23592263|21572407|30455455|24374217|35269913	Unspecified
hsa-miR-27a-3p	MIMAT0000084	CTNND1	1500	PAR-CLIP//HITS-CLIP	23592263|26701625|27150721|26061048|27292025	Unspecified
hsa-miR-27a-3p	MIMAT0000084	CUL1	8454	CLASH//HITS-CLIP//PAR-CLIP	23622248|27150721|26061048|27292025|24906430	Unspecified
hsa-miR-27a-3p	MIMAT0000084	CYP1B1	1545	PAR-CLIP//HITS-CLIP	23592263|22291592|27292025|24398324|31101765|26701625|26061048|23446348|21572407	Unspecified
hsa-miR-27a-3p	MIMAT0000084	DAZAP2	9802	PAR-CLIP	23592263|22100165|27292025|22012620|21572407|31101765|22291592|24398324|20371350|24668909|23446348|26701625	Unspecified
hsa-miR-27a-3p	MIMAT0000084	DCAF7	10238	PAR-CLIP	23592263|21572407|20371350|22291592|23446348|31101765|26701625|27292025|22012620|24668909|22100165|24398324	Unspecified
hsa-miR-27a-3p	MIMAT0000084	DCUN1D4	23142	HITS-CLIP//PAR-CLIP	22473208|35269913|24668909|27150721|26061048|26962949|23592263|24038734|26701625|30455455|24906430|24389009|22291592|27292025|33406413	Unspecified
hsa-miR-27a-3p	MIMAT0000084	DDI2	84301	PAR-CLIP//HITS-CLIP//qCLASH	22012620|35269913|33956915|22100165|24668909|27292025|23592263|23313552|30455455|26701625|24389009|24374217|27150721|29386283|34914716|26061048|22291592|24038734|24906430	Unspecified
hsa-miR-27a-3p	MIMAT0000084	DERL1	79139	HITS-CLIP//PAR-CLIP	22473208|26061048|24906430|26701625|23592263|33406413|35269913|27150721|23313552|27292025|34031238	Unspecified
hsa-miR-27a-3p	MIMAT0000084	DKK2	27123	Luciferase reporter assay//qRT-PCR//Western blot	26656471	Unspecified
hsa-miR-27a-3p	MIMAT0000084	DNAJC27	51277	Sequencing//HITS-CLIP//PAR-CLIP	20371350|27150721|23592263|31101765|33406413|26061048|34031238|24038734|24668909|27418678|24389009	Unspecified
hsa-miR-27a-3p	MIMAT0000084	DPY19L3	147991	Sequencing//PAR-CLIP//HITS-CLIP	20371350|23592263|27150721	Unspecified
hsa-miR-27a-3p	MIMAT0000084	DPYD	1806	Luciferase reporter assay//HITS-CLIP//qCLASH	24401318|24038734|29386283|24389009|26061048	Unspecified
hsa-miR-27a-3p	MIMAT0000084	DUSP5	1847	CLASH//qCLASH//HITS-CLIP//PAR-CLIP	23622248|34914716|27150721|23592263|29386283|26061048	Unspecified
hsa-miR-27a-3p	MIMAT0000084	DYNC2LI1	51626	HITS-CLIP//PAR-CLIP//Microarrays	22473208|21572407|30455455|24374217|31101765|22100165|24668909|26701625|23592263|24038734|23449803	Unspecified
hsa-miR-27a-3p	MIMAT0000084	DYNLL2	140735	PAR-CLIP//HITS-CLIP//qCLASH	23592263|24389009|27150721|26701625|33406413|31101765|27292025|24668909|23313552|22291592|29386283|30455455|23824327|24906430|24398324	Unspecified
hsa-miR-27a-3p	MIMAT0000084	DYRK3	8444	PAR-CLIP	23592263	Unspecified
hsa-miR-27a-3p	MIMAT0000084	E2F7	144455	HITS-CLIP//PAR-CLIP//qCLASH	22473208|23592263|24906430|26701625|34914716|22100165|26061048|29386283|24668909	Unspecified
hsa-miR-27a-3p	MIMAT0000084	ECT2	1894	Sequencing//PAR-CLIP//HITS-CLIP	20371350|23592263|22291592|24668909|23313552|27150721|24374217|26061048|22100165|26701625|24398324	Unspecified
hsa-miR-27a-3p	MIMAT0000084	EFHD2	79180	PAR-CLIP//HITS-CLIP	23592263|24668909|23313552	Unspecified
hsa-miR-27a-3p	MIMAT0000084	EGFR	1956	Luciferase reporter assay//qRT-PCR//Western blot//HITS-CLIP//PAR-CLIP	23559009|23650389|30455455|26061048|35269913|24038734|26602609|27418678|27292025|23313552|32039029|34208765	Unspecified
hsa-miR-27a-3p	MIMAT0000084	EIF2S2	8894	PAR-CLIP//Sequencing//qCLASH	20371350|24398324|23592263|29386283|27292025|22100165|31101765	Unspecified
hsa-miR-27a-3p	MIMAT0000084	EIF5	1983	PAR-CLIP//HITS-CLIP	23446348|30455455|22291592|27150721|24389009|23313552|24906430|24668909	Unspecified
hsa-miR-27a-3p	MIMAT0000084	EIF5A2	56648	PAR-CLIP//HITS-CLIP	21572407|27418678|24374217|35269913|23313552	Unspecified
hsa-miR-27a-3p	MIMAT0000084	ELL2	22936	PAR-CLIP//HITS-CLIP//qCLASH	23592263|23313552|27292025|22012620|24374217|24389009|24398324|26701625|22291592|22100165|29386283	Unspecified
hsa-miR-27a-3p	MIMAT0000084	ELMO1	9844	HITS-CLIP	22473208	Unspecified
hsa-miR-27a-3p	MIMAT0000084	EN2	2020	PAR-CLIP	21572407|23592263|23446348|20371350|24398324	Unspecified
hsa-miR-27a-3p	MIMAT0000084	ENDOU	8909	Microarray//qRT-PCR	22815788	Unspecified
hsa-miR-27a-3p	MIMAT0000084	ERC1	23085	PAR-CLIP//Microarrays//HITS-CLIP	23592263|26701625|22012620|23449803|23313552	Unspecified
hsa-miR-27a-3p	MIMAT0000084	EZH2	2146	Chromatin immunoprecipitation//Immunohistochemistry//qRT-PCR//PAR-CLIP	26746204|22100165	Unspecified
hsa-miR-27a-3p	MIMAT0000084	FADD	8772	Biotin-Microarrays, HITS-CLIP//Other//HITS-CLIP//qCLASH//PAR-CLIP	37986224|19513126|24906430|29386283|24038734|26061048|34031238|26701625	Unspecified
hsa-miR-27a-3p	MIMAT0000084	FAM136A	84908	PAR-CLIP//HITS-CLIP	23592263|27150721|22291592	Unspecified
hsa-miR-27a-3p	MIMAT0000084	FAM217B	63939	PAR-CLIP//Sequencing//HITS-CLIP	20371350|23592263|24398324|21572407|26701625|27150721|22291592|24668909|27292025|22100165|24906430|31101765	Unspecified
hsa-miR-27a-3p	MIMAT0000084	FAM21C	253725	CLASH	23622248	Unspecified
hsa-miR-27a-3p	MIMAT0000084	FAM49B	51571	Sequencing//PAR-CLIP	20371350|22100165|27292025|22291592	Unspecified
hsa-miR-27a-3p	MIMAT0000084	FAM69A	388650	Sequencing	20371350	Unspecified
hsa-miR-27a-3p	MIMAT0000084	FAM73B	84895	PAR-CLIP	23592263	Unspecified
hsa-miR-27a-3p	MIMAT0000084	FAM84B	157638	PAR-CLIP	24398324|27292025|22012620|26701625	Unspecified
hsa-miR-27a-3p	MIMAT0000084	FARSA	2193	HITS-CLIP//PAR-CLIP	22473208|22012620|24038734|30455455|26701625|27292025	Unspecified
hsa-miR-27a-3p	MIMAT0000084	FASN	2194	HITS-CLIP//Luciferase reporter assay//Western blotting//qRT-PCR//PAR-CLIP//qCLASH	37986224|32975270|33406413|26061048|27292025|27150721|23313552|26701625|24389009|30455455|33956915|26226348|22927820|29386283|28735896|24038734|24906430|26602609	Unspecified
hsa-miR-27a-3p	MIMAT0000084	FBXO46	23403	HITS-CLIP//PAR-CLIP	19536157|35269913|23592263|24906430|22927820|24668909|26701625|26602609|34031238	Unspecified
hsa-miR-27a-3p	MIMAT0000084	FBXW7	55294	Luciferase reporter assay//Sequencing//Western blot//PAR-CLIP//HITS-CLIP//Biotin-Microarrays//qrt-pcr//microarray	21460851|20371350|26629048|23592263|26602609|24629056|27418678|35269913|22291592|31101765|24398324|34031238|27150721|22100165|26701625|24389009|24668909|24038734|32159214	Unspecified
hsa-miR-27a-3p	MIMAT0000084	FCHSD2	9873	HITS-CLIP	22473208	Unspecified
hsa-miR-27a-3p	MIMAT0000084	FEM1B	10116	HITS-CLIP//PAR-CLIP//qCLASH	22473208|22927820|26061048|23592263|24668909|24389009|24038734|22100165|35269913|27418678|23313552|27292025|29386283|30455455|27150721|24906430|21572407	Unspecified
hsa-miR-27a-3p	MIMAT0000084	FHL2	2274	PAR-CLIP//HITS-CLIP//Microarrays	23592263|23446348|26061048|23449803	Unspecified
hsa-miR-27a-3p	MIMAT0000084	FIZ1	84922	Sequencing	20371350	Unspecified
hsa-miR-27a-3p	MIMAT0000084	FNDC3A	22862	PAR-CLIP//HITS-CLIP	23592263|24038734|24374217|35269913|23313552|24906430|25768906|26061048|27292025|27150721|24389009|23824327|30742093|22927820|33406413|26602609	Unspecified
hsa-miR-27a-3p	MIMAT0000084	FOXJ3	22887	PAR-CLIP//HITS-CLIP	20371350|26701625|24389009|23592263|22291592	Unspecified
hsa-miR-27a-3p	MIMAT0000084	FOXN2	3344	PAR-CLIP//HITS-CLIP	23592263|21572407|26701625|24389009	Unspecified
hsa-miR-27a-3p	MIMAT0000084	FOXO1	2308	Immunohistochemistry//In situ hybridization//Luciferase reporter assay//Microarray//Northern blot//qRT-PCR//Western blot//Other//HITS-CLIP//Biotin-Microarrays//Luciferase Reporter Assay//Western Blot	19574223|20028871|22213032|24746199|24038734|24629056	Unspecified
hsa-miR-27a-3p	MIMAT0000084	FOXP4	116113	CLASH//Sequencing//HITS-CLIP//PAR-CLIP	20371350|23622248|24906430|26061048|24038734|27292025|24374217|25768906|23313552|31101765|26602609|27150721|26701625	Unspecified
hsa-miR-27a-3p	MIMAT0000084	FRYL	285527	PAR-CLIP//HITS-CLIP	26701625|23592263|24668909|24906430|26061048	Unspecified
hsa-miR-27a-3p	MIMAT0000084	FSTL1	11167	Luciferase reporter assay//qRT-PCR//Western blot//qCLASH//PAR-CLIP//HITS-CLIP//Microarrays	27498552|29386283|31101765|24906430|24038734|30455455|26061048|26962949|23592263|23313552|23449803	Unspecified
hsa-miR-27a-3p	MIMAT0000084	FZD9	8326	PAR-CLIP	23446348|21572407|20371350	Unspecified
hsa-miR-27a-3p	MIMAT0000084	GATA2	2624	Luciferase reporter assay//HITS-CLIP//PAR-CLIP	23322776|24906430|26701625|27292025|23592263	Unspecified
hsa-miR-27a-3p	MIMAT0000084	GATA3	2625	Luciferase reporter assay//HITS-CLIP//PAR-CLIP	26834155|24906430|27150721|24668909|26061048|24398324	Unspecified
hsa-miR-27a-3p	MIMAT0000084	GCA	25801	HITS-CLIP, Microarrays//Other//Microarrays	37986224|19440384|23449803	Unspecified
hsa-miR-27a-3p	MIMAT0000084	GCSAM	257144	HITS-CLIP	22473208	Unspecified
hsa-miR-27a-3p	MIMAT0000084	GFPT2	9945	Luciferase reporter assay//Western blotting//Microarray//Immunohistochemistry (IHC)//Immunofluorescence//ChIP-seq//qRT-PCR//HITS-CLIP	33910455|23313552	Unspecified
hsa-miR-27a-3p	MIMAT0000084	GIPC1	10755	PAR-CLIP//HITS-CLIP	27292025|26061048|26701625|23313552|23592263|24906430|27150721|24389009	Unspecified
hsa-miR-27a-3p	MIMAT0000084	GLCCI1	113263	HITS-CLIP	22473208|23313552|27150721|24906430	Unspecified
hsa-miR-27a-3p	MIMAT0000084	GNB5	10681	Sequencing	20371350	Unspecified
hsa-miR-27a-3p	MIMAT0000084	GNG12	55970	PAR-CLIP//HITS-CLIP	24398324|21572407|20371350|34031238|23592263|35269913|27150721|24038734|26701625|27292025|23313552|28735896|31101765|24389009|27418678|24906430	Unspecified
hsa-miR-27a-3p	MIMAT0000084	GNPNAT1	64841	PAR-CLIP//HITS-CLIP	23592263|35269913|27150721|24389009|27292025|24038734|33406413|24668909|24906430|23313552	Unspecified
hsa-miR-27a-3p	MIMAT0000084	GPAM	57678	HITS-CLIP//PAR-CLIP//Sequencing//Microarrays	20371350|22473208|23592263|23449803|24668909|26701625	Unspecified
hsa-miR-27a-3p	MIMAT0000084	GPATCH11	253635	PAR-CLIP//HITS-CLIP	22012620|24389009|27292025|23592263	Unspecified
hsa-miR-27a-3p	MIMAT0000084	GPT2	84706	Sequencing//HITS-CLIP//qCLASH//PAR-CLIP	20371350|24389009|29386283|23592263|30455455	Unspecified
hsa-miR-27a-3p	MIMAT0000084	GRB2	2885	ChIP-seq//Luciferase reporter assay//qRT-PCR//Western blot//PAR-CLIP//HITS-CLIP	24725595|26701625|31101765|23313552|27292025|24389009	Unspecified
hsa-miR-27a-3p	MIMAT0000084	GRWD1	83743	Sequencing//HITS-CLIP//PAR-CLIP	20371350|26061048|27292025|26701625	Unspecified
hsa-miR-27a-3p	MIMAT0000084	GSE1	23199	PAR-CLIP//HITS-CLIP	23592263|24398324|26701625|27292025|24668909|31101765|22291592|22100165|34031238	Unspecified
hsa-miR-27a-3p	MIMAT0000084	GSK3B	2932	ChIP//Luciferase reporter assay//qRT-PCR//Western blot//HITS-CLIP//PAR-CLIP//qCLASH	28122350|34031238|31101765|24906430|24389009|29386283|33406413|34914716|26701625|26061048|23592263|32801869|33172926	Unspecified
hsa-miR-27a-3p	MIMAT0000084	GTF2IRD2	84163	PAR-CLIP	23446348|22012620	Unspecified
hsa-miR-27a-3p	MIMAT0000084	GYS1	2997	HITS-CLIP//PAR-CLIP//qCLASH	22473208|27418678|30455455|26701625|27150721|29386283	Unspecified
hsa-miR-27a-3p	MIMAT0000084	H3F3B	3021	PAR-CLIP	24398324|20371350|24668909|27292025	Unspecified
hsa-miR-27a-3p	MIMAT0000084	H3F3C	440093	PAR-CLIP	20371350|24668909|23592263	Unspecified
hsa-miR-27a-3p	MIMAT0000084	HAT1	8520	PAR-CLIP//HITS-CLIP	23592263|26061048|34031238|24038734|30455455|23313552|24906430|22291592|26701625|31101765	Unspecified
hsa-miR-27a-3p	MIMAT0000084	HIF1A	3091	ChIP-seq//Luciferase reporter assay//qRT-PCR//Western blot//HITS-CLIP//qCLASH//PAR-CLIP	26292288|24906430|24038734|27150721|29386283|22927820|24389009|27292025|26701625|23313552|26061048|27418678|33406413|23024010|30455455|26962949	Unspecified
hsa-miR-27a-3p	MIMAT0000084	HINT1	3094	HITS-CLIP	23824327	Unspecified
hsa-miR-27a-3p	MIMAT0000084	HIPK2	28996	qRT-PCR//Western blot//PAR-CLIP//qCLASH//HITS-CLIP//Other	20624637|26793992|23592263|29386283|27292025|24038734|30455455|24906430|24389009|33956915|24374217|26701625|27150721|27418678|22291592|35269913|26602609|23824327|26061048|23446348|24398324|31101765|33406413	Unspecified
hsa-miR-27a-3p	MIMAT0000084	HIST2H2AA3	8337	PAR-CLIP	23446348|20371350|27292025|21572407|24668909	Unspecified
hsa-miR-27a-3p	MIMAT0000084	HIST2H2AA4	723790	PAR-CLIP	23446348|20371350|27292025|24668909	Unspecified
hsa-miR-27a-3p	MIMAT0000084	HLA-DRA	3122	PAR-CLIP//HITS-CLIP	23592263|24389009|22291592	Unspecified
hsa-miR-27a-3p	MIMAT0000084	HMGCR	3156	Luciferase reporter assay//Next Generation Sequencing (NGS)//qRT-PCR//Western blotting//PAR-CLIP	26646011|32975270|31101765|22012620	Unspecified
hsa-miR-27a-3p	MIMAT0000084	HMGN1	3150	HITS-CLIP//PAR-CLIP	23592263|23313552	Unspecified
hsa-miR-27a-3p	MIMAT0000084	HMGXB4	10042	HITS-CLIP//PAR-CLIP	22473208|27292025|24668909|24389009|26061048|26701625|27150721|30455455|34031238|23592263|24374217|22100165|23446348|26602609	Unspecified
hsa-miR-27a-3p	MIMAT0000084	HNRNPF	3185	HITS-CLIP//PAR-CLIP	22473208|20371350|24668909|27150721|27292025|22291592|23592263|26701625|26061048|31101765	Unspecified
hsa-miR-27a-3p	MIMAT0000084	HOXA10	3206	Luciferase reporter assay//PAR-CLIP//qRT-PCR//Western blot//qCLASH//Luciferase Reporter Assay	23246964|23446348|21572407|20371350|23592263|34914716|24629056|26701625|34248630	Unspecified
hsa-miR-27a-3p	MIMAT0000084	HOXB3	3213	PAR-CLIP	21572407|27292025	Unspecified
hsa-miR-27a-3p	MIMAT0000084	HOXC11	3227	PAR-CLIP//HITS-CLIP	26701625|27292025|27150721|24906430|23313552|24038734|23592263	Unspecified
hsa-miR-27a-3p	MIMAT0000084	HOXC6	3223	Sequencing//PAR-CLIP	20371350|23446348|23592263|31101765	Unspecified
hsa-miR-27a-3p	MIMAT0000084	HOXD11	3237	PAR-CLIP	21572407	Unspecified
hsa-miR-27a-3p	MIMAT0000084	HRK	8739	HITS-CLIP	23824327	Unspecified
hsa-miR-27a-3p	MIMAT0000084	ICK	22858	PAR-CLIP	23592263|24398324|27292025|26701625	Unspecified
hsa-miR-27a-3p	MIMAT0000084	ID4	3400	PAR-CLIP//Sequencing//HITS-CLIP	20371350|24038734|22012620|26962949|24906430|24389009|21572407|30455455|27418678|27150721|23446348|31101765|34031238|26061048	Unspecified
hsa-miR-27a-3p	MIMAT0000084	IER3	8870	HITS-CLIP//qCLASH//PAR-CLIP	22473208|34914716|26701625|23592263|26061048|29386283|22291592|24038734|33956915|27292025	Unspecified
hsa-miR-27a-3p	MIMAT0000084	IFNG	3458	ChIP-seq//Luciferase reporter assay//qRT-PCR//Western blot//Microarrays//qPCR//Luciferase Reporter Assay	24725595|23449803|25030422	Unspecified
hsa-miR-27a-3p	MIMAT0000084	IFNR	3466	Luciferase reporter assay//qRT-PCR	25030422	Unspecified
hsa-miR-27a-3p	MIMAT0000084	IGF1	3479	ELISA//GFP reporter assay//Immunoblot//Immunoprecipitaion//Luciferase reporter assay//qRT-PCR//Western blot//Microarrays	21643012|23449803	Unspecified
hsa-miR-27a-3p	MIMAT0000084	IMPA1	3612	CLASH//HITS-CLIP	23622248|34031238|23313552|24389009|35269913|30455455	Unspecified
hsa-miR-27a-3p	MIMAT0000084	INO80D	54891	Sequencing//PAR-CLIP//HITS-CLIP	20371350|23592263|27292025|26602609|27150721|35269913|24389009|24906430|24668909|26701625|27418678|22100165	Unspecified
hsa-miR-27a-3p	MIMAT0000084	ITCH	83737	PAR-CLIP//HITS-CLIP	23592263|26701625|24906430|27150721|24374217	Unspecified
hsa-miR-27a-3p	MIMAT0000084	ITSN2	50618	PAR-CLIP//HITS-CLIP//Microarrays	23592263|24398324|26701625|24038734|22291592|24389009|22100165|27292025|22927820|23313552|23449803|24668909|27150721|31101765|24374217	Unspecified
hsa-miR-27a-3p	MIMAT0000084	JMY	133746	PAR-CLIP	23592263|22100165|22291592	Unspecified
hsa-miR-27a-3p	MIMAT0000084	KCTD12	115207	HITS-CLIP//Microarrays	23824327|24906430|23449803	Unspecified
hsa-miR-27a-3p	MIMAT0000084	KCTD14	65987	Sequencing//PAR-CLIP	20371350|26701625|27292025|23592263	Unspecified
hsa-miR-27a-3p	MIMAT0000084	KHSRP	8570	HITS-CLIP//qCLASH//PAR-CLIP	23313552|24389009|29386283|34914716|28735896|27292025|24906430|26701625|24038734|33956915|22927820|22100165	Unspecified
hsa-miR-27a-3p	MIMAT0000084	KIAA1009	22832	PAR-CLIP	23592263	Unspecified
hsa-miR-27a-3p	MIMAT0000084	KIAA1551	55196	HITS-CLIP	22473208	Unspecified
hsa-miR-27a-3p	MIMAT0000084	KLHDC3	116138	PAR-CLIP//HITS-CLIP	23592263|26701625|33406413|22100165|35269913|24038734|24389009|24668909|23313552|27292025|28735896	Unspecified
hsa-miR-27a-3p	MIMAT0000084	KMT2A	4297	HITS-CLIP//PAR-CLIP	22473208|27292025|33406413|30455455|27150721|26701625|35269913|24906430|23313552|24374217|26061048|27418678|24038734|22927820|22291592	Unspecified
hsa-miR-27a-3p	MIMAT0000084	KMT2C	58508	HITS-CLIP//PAR-CLIP//qCLASH	22473208|23313552|30455455|24906430|27150721|24389009|27292025|29386283|23592263|22291592|24038734|24668909|33956915|26061048|24374217|26701625|22100165|24398324	Unspecified
hsa-miR-27a-3p	MIMAT0000084	KMT2D	8085	CLASH//PAR-CLIP//HITS-CLIP	23622248|26701625|24668909|23592263|23446348|27292025|20371350|22291592|24398324|31101765|24389009|24038734|26061048|24906430|23313552|23824327	Unspecified
hsa-miR-27a-3p	MIMAT0000084	KMT5B	51111	Sequencing//HITS-CLIP//PAR-CLIP	20371350|22927820|22100165|24906430|22291592|26701625|23592263|27150721|24389009|26962949|26061048|30455455|24038734|31101765|23313552|24398324|27292025	Unspecified
hsa-miR-27a-3p	MIMAT0000084	KRAS	3845	Luciferase reporter assay//qRT-PCR//Western blot//HITS-CLIP//PAR-CLIP	24154848|25436011|26061048|27292025|24389009|27150721|27418678|23313552|24038734|35269913|34031238|31717759	Unspecified
hsa-miR-27a-3p	MIMAT0000084	KRTAP13-2	337959	PAR-CLIP	22012620|27292025	Unspecified
hsa-miR-27a-3p	MIMAT0000084	LAMP2	3920	Luciferase reporter assay//PAR-CLIP//HITS-CLIP	26993299|26701625|27292025|24668909|24398324|30455455|24389009	Unspecified
hsa-miR-27a-3p	MIMAT0000084	LBR	3930	HITS-CLIP//Sequencing//PAR-CLIP	20371350|22473208|23313552|34031238|24389009|26061048|26962949|27150721|22927820|31101765|24668909|25768906|24906430|24374217|24038734|33406413	Unspecified
hsa-miR-27a-3p	MIMAT0000084	LDLR	3949	Flow cytometry//HITS-CLIP//Immunocytochemistry//qRT-PCR//Western blot//PAR-CLIP	24824429|23313552|22100165|27292025|31101765|22291592|26701625|24906430|22927820|26061048|30455455|23592263|24038734|33406413|24668909	Unspecified
hsa-miR-27a-3p	MIMAT0000084	LENG1	79165	CLASH	23622248	Unspecified
hsa-miR-27a-3p	MIMAT0000084	LFNG	3955	PAR-CLIP//HITS-CLIP	23592263|24389009|30455455|26061048|24038734|33406413|27150721|24906430	Unspecified
hsa-miR-27a-3p	MIMAT0000084	LIFR	3977	PAR-CLIP//Sequencing//HITS-CLIP//Chimeric fragments	20371350|21572407|33406413|26701625|26061048|26602609|24038734|23446348|23592263|24389009|30455455|23313552|27150721|24906430|24398324|24857550|27292025|35269913|22012620|22100165|27418678	Unspecified
hsa-miR-27a-3p	MIMAT0000084	LIMA1	51474	Sequencing//PAR-CLIP//HITS-CLIP	20371350|26701625|26061048|31101765|23592263	Unspecified
hsa-miR-27a-3p	MIMAT0000084	LIN54	132660	PAR-CLIP//HITS-CLIP	23592263|24398324|34031238|26061048|33406413|24906430|24668909|27150721|22291592|31101765|23313552|24038734	Unspecified
hsa-miR-27a-3p	MIMAT0000084	LINC01089	338799	Luciferase reporter assay//Western blotting//qRT-PCR	32753971	Unspecified
hsa-miR-27a-3p	MIMAT0000084	LITAF	9516	Sequencing//PAR-CLIP	20371350|23592263|26701625	Unspecified
hsa-miR-27a-3p	MIMAT0000084	LMNB2	84823	HITS-CLIP//Sequencing//PAR-CLIP	20371350|22473208|27292025|26701625|33406413|24906430	Unspecified
hsa-miR-27a-3p	MIMAT0000084	LONRF1	91694	PAR-CLIP//HITS-CLIP	23592263|27150721|24398324|31101765|30455455|26061048|34031238|22473208|23313552|24906430|22291592|22100165|24668909|26602609|24038734|26962949|25768906|35269913|24389009	Unspecified
hsa-miR-27a-3p	MIMAT0000084	LPCAT1	79888	HITS-CLIP//PAR-CLIP	22473208|27292025|22291592	Unspecified
hsa-miR-27a-3p	MIMAT0000084	LPIN1	23175	Microarray//qRT-PCR//PAR-CLIP//HITS-CLIP	22815788|23592263|24389009|27292025|27150721	Unspecified
hsa-miR-27a-3p	MIMAT0000084	LRRC61	65999	HITS-CLIP//Microarrays	22473208|23449803	Unspecified
hsa-miR-27a-3p	MIMAT0000084	LYSMD3	116068	PAR-CLIP//Sequencing//HITS-CLIP	20371350|23592263|22012620|33406413|23313552|22291592|21572407|22927820|24668909|24389009|22100165|31101765|24398324|34031238|27150721|23446348	Unspecified
hsa-miR-27a-3p	MIMAT0000084	MACC1	346389	PAR-CLIP	27292025|26701625	Unspecified
hsa-miR-27a-3p	MIMAT0000084	MANEA	79694	PAR-CLIP	23592263|22291592|22100165	Unspecified
hsa-miR-27a-3p	MIMAT0000084	MAP1B	4131	PAR-CLIP//HITS-CLIP	20371350|30455455|23446348|31101765|24389009|26061048|26701625|24374217|24668909|27292025|22012620|24038734|22291592|21572407|24906430|33406413|24398324|27418678|23592263|23313552	Unspecified
hsa-miR-27a-3p	MIMAT0000084	MAP2K4	6416	Luciferase reporter assay//qRT-PCR//Western blot//PAR-CLIP//HITS-CLIP//qCLASH	24556602|27594411|22012620|26061048|26602609|24389009|24906430|35269913|30455455|22927820|27418678|29386283|23024010|27292025|27150721|26701625|33406413|34031238|26962949	Unspecified
hsa-miR-27a-3p	MIMAT0000084	MAPK14	1432	LacZ reporter assay//HITS-CLIP//PAR-CLIP	27165190|24389009|26061048|24038734|24906430|23592263	Unspecified
hsa-miR-27a-3p	MIMAT0000084	MBTD1	54799	Sequencing//PAR-CLIP//HITS-CLIP	20371350|22100165|22291592|27292025|24038734|24906430|26701625|26061048|24668909|31101765|27150721|21572407|23592263|23313552|24398324	Unspecified
hsa-miR-27a-3p	MIMAT0000084	MED13	9969	HITS-CLIP//PAR-CLIP	22473208|26701625|24668909|27150721|27292025|33406413|35269913|24906430|34031238	Unspecified
hsa-miR-27a-3p	MIMAT0000084	MED14	9282	HITS-CLIP//PAR-CLIP	22473208|23313552|24374217|30742093|24389009|24906430|26701625|26061048|27292025|24668909	Unspecified
hsa-miR-27a-3p	MIMAT0000084	MED30	90390	PAR-CLIP	22100165	Unspecified
hsa-miR-27a-3p	MIMAT0000084	MEI4	101928601	CLIP-Seq dataset analysis	19536157	Unspecified
hsa-miR-27a-3p	MIMAT0000084	MESDC1	59274	PAR-CLIP	22012620	Unspecified
hsa-miR-27a-3p	MIMAT0000084	MET	4233	Luciferase reporter assay//qRT-PCR//Western blot//PAR-CLIP//HITS-CLIP	23650389|27292025|23313552|23592263|27150721|35269913|24668909|26061048|26701625|24038734|22100165	Unspecified
hsa-miR-27a-3p	MIMAT0000084	METTL8	79828	PAR-CLIP	22012620	Unspecified
hsa-miR-27a-3p	MIMAT0000084	MGEA5	10724	HITS-CLIP	22473208	Unspecified
hsa-miR-27a-3p	MIMAT0000084	MIER3	166968	HITS-CLIP//Sequencing//PAR-CLIP//qCLASH//Chimeric fragments	20371350|22473208|23592263|29386283|24374217|26061048|24906430|21572407|22100165|23313552|27150721|26602609|24398324|22927820|31101765|34914716|24857550|24668909|27292025|26962949|23024010|26701625|24038734|34031238|27418678	Unspecified
hsa-miR-27a-3p	MIMAT0000084	MIGA2	84895	PAR-CLIP//Microarrays//HITS-CLIP	23592263|24668909|23449803|27292025|27150721|26701625|24389009	Unspecified
hsa-miR-27a-3p	MIMAT0000084	MKLN1	4289	Sequencing//PAR-CLIP//HITS-CLIP	20371350|24668909|24398324|26701625|23592263|22291592|27292025|33406413|31101765|22012620|22100165|23446348	Unspecified
hsa-miR-27a-3p	MIMAT0000084	MKNK2	2872	PAR-CLIP//Sequencing//HITS-CLIP//qCLASH	20371350|23592263|24906430|27292025|26701625|34914716|22291592|29386283|23313552|24668909|33406413|21572407|31101765|24374217|27418678|27150721|35269913|24038734|33956915|22100165|24398324|22927820	Unspecified
hsa-miR-27a-3p	MIMAT0000084	MMP13	4322	qRT-PCR	19948051	Unspecified
hsa-miR-27a-3p	MIMAT0000084	MMS22L	253714	PAR-CLIP//Sequencing//HITS-CLIP//qCLASH	20371350|26701625|22291592|27150721|23592263|24389009|29386283|27292025|30455455|24668909	Unspecified
hsa-miR-27a-3p	MIMAT0000084	MPRIP	23164	HITS-CLIP//PAR-CLIP	23824327|27150721|27292025|26701625|24389009	Unspecified
hsa-miR-27a-3p	MIMAT0000084	MRC1	4360	ELISA//Flow//qRT-PCR//Western blot	26527689	Unspecified
hsa-miR-27a-3p	MIMAT0000084	MRPS14	63931	PAR-CLIP	23592263|27292025	Unspecified
hsa-miR-27a-3p	MIMAT0000084	MRPS27	23107	PAR-CLIP//HITS-CLIP//qCLASH	23592263|27292025|24389009|30742093|29386283|27150721|35269913|26701625|33406413	Unspecified
hsa-miR-27a-3p	MIMAT0000084	MTSS1	9788	qRT-PCR//HITS-CLIP	33290159|30455455	Unspecified
hsa-miR-27a-3p	MIMAT0000084	MYO1C	4641	CLASH//PAR-CLIP//Microarrays//HITS-CLIP	23622248|27292025|23449803|26701625|26962949	Unspecified
hsa-miR-27a-3p	MIMAT0000084	MYO1F	4542	HITS-CLIP	23824327|23313552|27418678	Unspecified
hsa-miR-27a-3p	MIMAT0000084	MYO9A	4649	Sequencing//HITS-CLIP//PAR-CLIP	20371350|24906430|26701625|23313552|24038734|24389009|22291592|27150721|35269913|24398324|30742093|23592263	Unspecified
hsa-miR-27a-3p	MIMAT0000084	MYT1	4661	Luciferase reporter assay//Western blot//Other//PAR-CLIP	18006846|26701625	Unspecified
hsa-miR-27a-3p	MIMAT0000084	NAA50	80218	PAR-CLIP//HITS-CLIP//qCLASH	23592263|26962949|24038734|22012620|27292025|22291592|29386283|24906430|27418678|23313552|26701625|24668909|35269913|27150721|24389009	Unspecified
hsa-miR-27a-3p	MIMAT0000084	NCBP2	22916	PAR-CLIP	23592263|31101765|22291592|26701625|27292025	Unspecified
hsa-miR-27a-3p	MIMAT0000084	NDUFC2-KCTD14	100532726	PAR-CLIP	23592263	Unspecified
hsa-miR-27a-3p	MIMAT0000084	NECAP1	25977	PAR-CLIP//HITS-CLIP	23592263|24398324|23446348|21572407|20371350|26701625|22291592|24668909|24389009|27150721|27292025|30455455|31101765|34031238|22012620|26962949|24906430|22100165|26061048|23313552	Unspecified
hsa-miR-27a-3p	MIMAT0000084	NEMP1	23306	CLIP-Seq dataset analysis//HITS-CLIP	22012620|24906430|27150721|24038734|26061048	Unspecified
hsa-miR-27a-3p	MIMAT0000084	NEURL1B	54492	PAR-CLIP//HITS-CLIP//Microarrays	24398324|27150721|33406413|26061048|24389009|23449803|27292025|23592263|23313552	Unspecified
hsa-miR-27a-3p	MIMAT0000084	NF1	4763	HITS-CLIP//luciferasereporterassay//westernblotting//qrt-pcr//qCLASH	22473208|29386283|23313552|35269913|27150721|24374217|24389009|24038734|33406413|26962949|24906430|26061048|32913547|33534927	Unspecified
hsa-miR-27a-3p	MIMAT0000084	NFE2L2	4780	ChIP-seq//HITS-CLIP//Luciferase reporter assay//Western blot////Luciferase Reporter Assay//Western Blot//PAR-CLIP//qPCR	23236440|22473208|25226451|27150721|26061048|24668909|22291592|24389009|30455455|24906430|23313552|26701625|22100165|23592263|24374217|22927820|27418678|24038734	Unspecified
hsa-miR-27a-3p	MIMAT0000084	NGFRAP1	27018	PAR-CLIP	24398324	Unspecified
hsa-miR-27a-3p	MIMAT0000084	NLK	51701	PAR-CLIP//HITS-CLIP	23592263|24389009|24906430|27150721	Unspecified
hsa-miR-27a-3p	MIMAT0000084	NLN	57486	PAR-CLIP//HITS-CLIP//qCLASH//CLASH	23592263|24906430|24038734|29386283|22927820|30455455|24668909|26701625|27150721|33956915|34914716|31101765|26962949	Unspecified
hsa-miR-27a-3p	MIMAT0000084	NME2	4831	CLASH	23622248	Unspecified
hsa-miR-27a-3p	MIMAT0000084	NOLC1	9221	PAR-CLIP	23592263|26701625|27292025	Unspecified
hsa-miR-27a-3p	MIMAT0000084	NPEPPS	9520	HITS-CLIP//qCLASH//PAR-CLIP	22473208|24038734|29386283|27150721|26962949|26061048|24389009|22927820|27418678|26701625|23313552|24906430|30742093|34914716|27292025|30455455|33406413	Unspecified
hsa-miR-27a-3p	MIMAT0000084	NR1D2	9975	PAR-CLIP//HITS-CLIP	21572407|22927820|23313552|35269913|33406413|26701625|24389009	Unspecified
hsa-miR-27a-3p	MIMAT0000084	NR2F2	7026	HITS-CLIP//PAR-CLIP	23824327|35269913|26061048|26701625|34031238|23592263	Unspecified
hsa-miR-27a-3p	MIMAT0000084	NRAS	4893	PAR-CLIP//HITS-CLIP//qCLASH	23592263|24398324|24906430|34914716|22291592|26701625|27150721|24389009|23313552	Unspecified
hsa-miR-27a-3p	MIMAT0000084	NRBP1	29959	PAR-CLIP//HITS-CLIP	24398324|26701625|27292025|27150721|24668909	Unspecified
hsa-miR-27a-3p	MIMAT0000084	NSD1	64324	HITS-CLIP//PAR-CLIP	22473208|22927820|33406413|27150721|24906430|34031238|26701625|27292025|26061048|35269913|24374217|30742093|23313552|30455455|24038734|23592263|27418678	Unspecified
hsa-miR-27a-3p	MIMAT0000084	NUDT21	11051	HITS-CLIP//PAR-CLIP	19536157|22927820|24906430|27150721|27292025|24038734|26061048|24389009|26701625	Unspecified
hsa-miR-27a-3p	MIMAT0000084	NUFIP2	57532	PAR-CLIP//qCLASH	23592263|29386283|27292025|26701625|22291592|22012620|31101765|20371350	Unspecified
hsa-miR-27a-3p	MIMAT0000084	NUP133	55746	HITS-CLIP//PAR-CLIP//qCLASH	22473208|26061048|26701625|34914716|30455455|24906430|27150721|23592263|29386283	Unspecified
hsa-miR-27a-3p	MIMAT0000084	NUP93	9688	PAR-CLIP//HITS-CLIP	27292025|24389009|26701625	Unspecified
hsa-miR-27a-3p	MIMAT0000084	NUS1	116150	PAR-CLIP//HITS-CLIP	23592263|24398324|21572407|20371350|30455455|24668909	Unspecified
hsa-miR-27a-3p	MIMAT0000084	OLR1	4973	HITS-CLIP//Microarrays//PAR-CLIP	23706177|23449803|23592263	Unspecified
hsa-miR-27a-3p	MIMAT0000084	OSBPL10	114884	HITS-CLIP//PAR-CLIP//qCLASH	23592263|24398324|23446348|21572407|20371350|23824327|23706177|26701625|27292025|24906430|27150721|33956915|26061048|24038734	Unspecified
hsa-miR-27a-3p	MIMAT0000084	OTUD4	54726	PAR-CLIP	23592263|21572407|22100165|27292025	Unspecified
hsa-miR-27a-3p	MIMAT0000084	PAIP2	51247	PAR-CLIP//HITS-CLIP	20371350|31101765|23592263|22927820|24389009|24668909|24038734|23313552|27150721|27292025|24374217|26061048|24906430|22291592|33406413|23446348|26701625	Unspecified
hsa-miR-27a-3p	MIMAT0000084	PAK2	5062	HITS-CLIP//PAR-CLIP	22473208|27150721|26061048|27292025|26701625	Unspecified
hsa-miR-27a-3p	MIMAT0000084	PAX3	5077	Luciferase reporter assay//Reporter assay//Reporter assay
hsa-miR-27a-3p	MIMAT0000084	PDHX	8050	PAR-CLIP//HITS-CLIP	23592263|24389009|23313552|22291592|26701625|35269913|27292025|26061048|31101765	Unspecified
hsa-miR-27a-3p	MIMAT0000084	PDIA5	10954	PAR-CLIP//HITS-CLIP//qCLASH	23592263|26061048|26602609|31101765|24038734|27150721|25768906|34031238|33956915|30742093	Unspecified
hsa-miR-27a-3p	MIMAT0000084	PDK1	5163	HITS-CLIP//Microarrays	22473208|22927820|23449803|30455455	Unspecified
hsa-miR-27a-3p	MIMAT0000084	PDLIM5	10611	HITS-CLIP//qRT-PCR//PAR-CLIP	37986224|32370947|24374217|27150721|33406413|26701625|27418678|24389009|24038734|26061048|24906430|23024010	Unspecified
hsa-miR-27a-3p	MIMAT0000084	PDS5B	23047	Luciferase reporter assay//HITS-CLIP//qPCR//PAR-CLIP//Luciferase Reporter Assay	23451058|24906430|23313552|24389009|30455455|22012620|22927820|31101765|24398324|22291592|35269913|26061048|27292025|24374217|27418678|24038734	Unspecified
hsa-miR-27a-3p	MIMAT0000084	PDZK1IP1	10158	Luciferase reporter assay//Western blotting//qRT-PCR//Flow cytometry	33280497	Unspecified
hsa-miR-27a-3p	MIMAT0000084	PEBP1	5037	Luciferase reporter assay//Western blotting//Immunohistochemistry (IHC)//qRT-PCR//PAR-CLIP//HITS-CLIP	32580736|27292025|24389009|22100165|22291592|23592263|27150721|30455455	Unspecified
hsa-miR-27a-3p	MIMAT0000084	PEG10	23089	HITS-CLIP//PAR-CLIP//Chimeric fragments	23592263|20371350|19536157|27292025|24038734|22291592|26701625|31101765|26602609|24857550|26962949|24668909|23446348|21572407|23824327|35269913|24389009|22012620|26061048	Unspecified
hsa-miR-27a-3p	MIMAT0000084	PEX7	5191	Other	19440384	Unspecified
hsa-miR-27a-3p	MIMAT0000084	PFAS	5198	CLASH//PAR-CLIP//HITS-CLIP	23622248|27292025|26061048|27150721|22100165|23592263	Unspecified
hsa-miR-27a-3p	MIMAT0000084	PGM2L1	283209	HITS-CLIP	22473208|24038734|26962949|23313552|26061048|24389009|30742093|24906430	Unspecified
hsa-miR-27a-3p	MIMAT0000084	PHB	5245	ChIP-seq//GFP reporter assay//Luciferase reporter assay//Microarray//Northern blot//qRT-PCR//Western blot//Other//PAR-CLIP	18789835|22505583|24133204|25915942|25777779|26701625|27292025|19135902	Unspecified
hsa-miR-27a-3p	MIMAT0000084	PHC2	1912	HITS-CLIP//PAR-CLIP	22473208|26701625|30742093|27292025|27418678|24038734|24906430|30455455|34031238|26061048	Unspecified
hsa-miR-27a-3p	MIMAT0000084	PHLPP2	23035	HITS-CLIP//Immunofluorescence//Immunohistochemistry//Luciferase reporter assay//qRT-PCR//Western blot//PAR-CLIP	22473208|28327189|35269913|33406413|22291592|23313552|24906430|26602609|24374217|27150721|34031238|26701625|26061048|22012620	Unspecified
hsa-miR-27a-3p	MIMAT0000084	PIGO	84720	HITS-CLIP//PAR-CLIP	23592263|24398324|23446348|21572407|20371350|23824327|27292025|22291592|33406413|24906430	Unspecified
hsa-miR-27a-3p	MIMAT0000084	PIK3CG	5294	Luciferase reporter assay//qRT-PCR	24086481	Unspecified
hsa-miR-27a-3p	MIMAT0000084	PINK1	65018	Immunofluorescence//Immunoprecipitaion//Luciferase reporter assay//qRT-PCR//Western blot//HITS-CLIP	27456084|30455455|26061048	Unspecified
hsa-miR-27a-3p	MIMAT0000084	PISD	23761	PAR-CLIP	24398324|27292025|22291592|24668909|26701625|23592263|28925592	Unspecified
hsa-miR-27a-3p	MIMAT0000084	PITHD1	57095	PAR-CLIP//HITS-CLIP	23592263|21572407|20371350|26701625|24398324|26061048|22100165|24668909|22291592|27292025|23313552|27150721|31101765|24389009	Unspecified
hsa-miR-27a-3p	MIMAT0000084	PJA2	9867	Sequencing//HITS-CLIP//PAR-CLIP	20371350|22927820|24038734|31101765|24389009|35269913|30455455|27418678|22291592	Unspecified
hsa-miR-27a-3p	MIMAT0000084	PKNOX1	5316	PAR-CLIP	20371350	Unspecified
hsa-miR-27a-3p	MIMAT0000084	PLA2G2D	26279	PAR-CLIP	23592263	Unspecified
hsa-miR-27a-3p	MIMAT0000084	PLAG1	5324	Luciferase reporter assay//Sequencing//PAR-CLIP//HITS-CLIP	20371350|27013583|22100165|23592263|22291592|26061048	Unspecified
hsa-miR-27a-3p	MIMAT0000084	PLAGL2	5326	PAR-CLIP//HITS-CLIP	24398324|20371350|26061048|24906430|27150721|26701625|27292025|23592263	Unspecified
hsa-miR-27a-3p	MIMAT0000084	PLXND1	23129	HITS-CLIP//PAR-CLIP//qCLASH	22473208|24906430|24038734|26701625|26061048|26226348|27418678|23592263|23313552|27150721|24374217|24389009|29386283	Unspecified
hsa-miR-27a-3p	MIMAT0000084	PMAIP1	5366	HITS-CLIP//PAR-CLIP//qCLASH//Chimeric fragments	22473208|24668909|26701625|26061048|24906430|34914716|23446348|27292025|24857550	Unspecified
hsa-miR-27a-3p	MIMAT0000084	PNKD	25953	HITS-CLIP//PAR-CLIP	19536157|31101765|26701625|22291592|24668909|23592263|27292025|24398324|22100165	Unspecified
hsa-miR-27a-3p	MIMAT0000084	PNRC2	55629	HITS-CLIP//PAR-CLIP	22473208|22291592	Unspecified
hsa-miR-27a-3p	MIMAT0000084	PPARG	5468	Luciferase reporter assay//qRT-PCR//Western blot//Biotin-Microarrays//Luciferase Reporter Assay//HITS-CLIP	24244514|25510894|24629056|27418678|26061048|35269913	Unspecified
hsa-miR-27a-3p	MIMAT0000084	PPIC	5480	PAR-CLIP	21572407|27292025	Unspecified
hsa-miR-27a-3p	MIMAT0000084	PPIF	10105	PAR-CLIP//HITS-CLIP//qCLASH	23592263|27292025|27418678|26061048|22291592|27150721|24668909|23313552|29386283|22100165|24906430|24038734|34914716|21572407	Unspecified
hsa-miR-27a-3p	MIMAT0000084	PREX1	57580	HITS-CLIP//PAR-CLIP	22473208|24389009|22291592	Unspecified
hsa-miR-27a-3p	MIMAT0000084	PRKAA2	5563	Luciferase reporter assay//Western blot//HITS-CLIP//PAR-CLIP	27779715|26962949|23313552|24389009|25768906|27418678|34031238|35269913|23592263	Unspecified
hsa-miR-27a-3p	MIMAT0000084	PROX2	283571	PAR-CLIP	22012620	Unspecified
hsa-miR-27a-3p	MIMAT0000084	PRR14L	253143	Sequencing//PAR-CLIP//HITS-CLIP	20371350|26701625|22100165|34031238|27150721|35269913|24906430|24668909|22291592|24398324|30742093|22012620|24038734|24389009|23592263	Unspecified
hsa-miR-27a-3p	MIMAT0000084	PSAP	5660	Luciferase reporter assay//Microarray//qRT-PCR//Western blot//qCLASH//HITS-CLIP//PAR-CLIP	24966325|34914716|29386283|27150721|33956915|27292025|26701625|23313552	Unspecified
hsa-miR-27a-3p	MIMAT0000084	PSPC1	55269	PAR-CLIP	23592263|24398324|26701625|24668909	Unspecified
hsa-miR-27a-3p	MIMAT0000084	PTEN	5728	Immunohistochemistry (IHC)//qRT-PCR//Western blotting//HITS-CLIP	31915154|24389009|26061048|27150721	Unspecified
hsa-miR-27a-3p	MIMAT0000084	RAB14	51552	PAR-CLIP	23592263|24398324|24668909|27292025|22100165|20371350|22291592|26701625|23446348|31101765	Unspecified
hsa-miR-27a-3p	MIMAT0000084	RABGAP1	23637	PAR-CLIP//HITS-CLIP	27292025|24906430|28925592|26701625|24389009|35269913|33406413	Unspecified
hsa-miR-27a-3p	MIMAT0000084	RAP1B	5908	PAR-CLIP//HITS-CLIP	23592263|24389009|35269913|24668909	Unspecified
hsa-miR-27a-3p	MIMAT0000084	RARA	5914	Luciferase reporter assay//Microarray//qRT-PCR//PAR-CLIP//HITS-CLIP	25915942|27292025|34031238|27150721	Unspecified
hsa-miR-27a-3p	MIMAT0000084	RBBP5	5929	HITS-CLIP//PAR-CLIP	23824327|24374217|27150721|23592263|27292025	Unspecified
hsa-miR-27a-3p	MIMAT0000084	RBSN	64145	CLIP-Seq dataset analysis//PAR-CLIP//HITS-CLIP	23824327|27292025|27150721|24374217	Unspecified
hsa-miR-27a-3p	MIMAT0000084	RETREG2	79137	PAR-CLIP//HITS-CLIP	26701625|23592263|27292025|33406413	Unspecified
hsa-miR-27a-3p	MIMAT0000084	RGPD4	285190	PAR-CLIP	21572407	Unspecified
hsa-miR-27a-3p	MIMAT0000084	RGS6	9628	HITS-CLIP	19536157	Unspecified
hsa-miR-27a-3p	MIMAT0000084	RHOA	387	Luciferase Reporter Assay, HITS-CLIP//Immunohistochemistry (IHC)//qRT-PCR//Western blotting//HITS-CLIP//PAR-CLIP	37986224|31915154|23313552|27150721|26061048|27292025|24374217	Unspecified
hsa-miR-27a-3p	MIMAT0000084	RMND5A	64795	Microarray//qRT-PCR//Sequencing//PAR-CLIP//HITS-CLIP	20371350|22815788|24668909|24906430|24398324|24038734|23592263|26701625|27292025|24389009|24374217|27418678|35269913|23313552	Unspecified
hsa-miR-27a-3p	MIMAT0000084	RNF139	11236	HITS-CLIP//PAR-CLIP//qCLASH	22473208|35269913|26061048|24906430|23592263|26701625|27292025|23313552|24038734|24374217|34914716|27150721	Unspecified
hsa-miR-27a-3p	MIMAT0000084	RNF152	220441	PAR-CLIP//HITS-CLIP	22012620|26962949|24038734|35269913|24389009|27418678|24374217|34031238	Unspecified
hsa-miR-27a-3p	MIMAT0000084	RNF182	221687	Sequencing//HITS-CLIP//PAR-CLIP//Microarrays	20371350|30455455|23592263|23449803|23313552	Unspecified
hsa-miR-27a-3p	MIMAT0000084	RNF38	152006	HITS-CLIP//PAR-CLIP	22473208|24668909|27292025|22100165	Unspecified
hsa-miR-27a-3p	MIMAT0000084	RPE	6120	R-seq	33519453	Unspecified
hsa-miR-27a-3p	MIMAT0000084	RPL19	6143	CLASH//qCLASH//PAR-CLIP	23622248|29386283|27292025|26701625|24668909	Unspecified
hsa-miR-27a-3p	MIMAT0000084	RPP25L	138716	Sequencing	20371350	Unspecified
hsa-miR-27a-3p	MIMAT0000084	RPS18	6222	CLASH//qCLASH	23622248|29386283|34914716|33956915	Unspecified
hsa-miR-27a-3p	MIMAT0000084	RPS24	6229	CLASH//qCLASH//PAR-CLIP	23622248|34914716|24668909|26701625|23592263|29386283	Unspecified
hsa-miR-27a-3p	MIMAT0000084	RPS6KA5	9252	Sequencing//HITS-CLIP	20371350|27150721	Unspecified
hsa-miR-27a-3p	MIMAT0000084	RPTOR	57521	CLASH//HITS-CLIP//PAR-CLIP	23622248|30455455|26701625|24389009	Unspecified
hsa-miR-27a-3p	MIMAT0000084	RREB1	6239	PAR-CLIP//HITS-CLIP	23592263|26701625|24906430|24038734|27150721|35269913|26061048|23313552|34031238|26962949|24668909|27292025|22291592	Unspecified
hsa-miR-27a-3p	MIMAT0000084	RUNX1	861	HITS-CLIP//Other//PAR-CLIP	23313552|19114653|21572407|26701625|28925592|23592263|27292025|22291592|24668909|22100165	Unspecified
hsa-miR-27a-3p	MIMAT0000084	RXRA	6256	Luciferase reporter assay//Microarray//qRT-PCR//PAR-CLIP//Biotin-Microarrays//HITS-CLIP	25915942|23592263|24629056|24374217|34031238|30742093|24906430	Unspecified
hsa-miR-27a-3p	MIMAT0000084	RYBP	23429	HITS-CLIP//PAR-CLIP	22473208|33406413|27150721|23313552|27418678|22100165|24038734|24906430|26061048	Unspecified
hsa-miR-27a-3p	MIMAT0000084	SCAMP3	10067	HITS-CLIP, PAR-CLIP//Luciferase reporter assay//Western blotting//qRT-PCR//PAR-CLIP//HITS-CLIP	37986224|31554889|27292025|24668909|24906430|27150721|26701625	Unspecified
hsa-miR-27a-3p	MIMAT0000084	SEC16A	9919	CLASH//PAR-CLIP//HITS-CLIP//qCLASH	23622248|27292025|27150721|24389009|26701625|26061048|24906430|29386283	Unspecified
hsa-miR-27a-3p	MIMAT0000084	SEC24A	10802	HITS-CLIP//PAR-CLIP	22473208|23592263|24389009|27150721|26701625	Unspecified
hsa-miR-27a-3p	MIMAT0000084	SEMA6A	57556	Luciferase reporter assay//qRT-PCR//Western blot//HITS-CLIP//PAR-CLIP//Microarrays	22184411|26602609|25768906|33406413|27292025|24374217|24906430|23449803	Unspecified
hsa-miR-27a-3p	MIMAT0000084	SEMA6D	80031	HITS-CLIP//Microarrays	27418678|24389009|23449803|30455455|23313552	Unspecified
hsa-miR-27a-3p	MIMAT0000084	SEMA7A	8482	ChIP-seq//Luciferase reporter assay//qRT-PCR//Western blot//PAR-CLIP//qCLASH//CLASH//HITS-CLIP	24725595|27292025|22291592|34914716|26701625|23592263|24668909|24374217|26061048|29386283|30455455|24038734|23313552|27150721|22012620|22100165|24389009	Unspecified
hsa-miR-27a-3p	MIMAT0000084	SERBP1	26135	CLASH//HITS-CLIP//PAR-CLIP//qCLASH	23622248|24038734|20371350|29386283|34914716|24668909|27292025|26701625|23313552|26061048|24374217|30455455|24906430|22291592|35269913|33956915|22012620|22100165|23592263|27150721	Unspecified
hsa-miR-27a-3p	MIMAT0000084	SERP1	27230	PAR-CLIP//HITS-CLIP	23592263|24389009|26061048|27150721|23313552	Unspecified
hsa-miR-27a-3p	MIMAT0000084	SERTAD3	29946	HITS-CLIP	22473208|33406413|27150721	Unspecified
hsa-miR-27a-3p	MIMAT0000084	SETD1B	23067	PAR-CLIP//Sequencing//qCLASH//HITS-CLIP	20371350|26701625|27292025|29386283|22100165|24668909|33406413	Unspecified
hsa-miR-27a-3p	MIMAT0000084	SETD7	80854	Sequencing//PAR-CLIP	20371350|24668909|23446348	Unspecified
hsa-miR-27a-3p	MIMAT0000084	SFRP1	6422	Immunohistochemistry//Luciferase reporter assay//qRT-PCR//Western blot//HITS-CLIP//Western blotting//Immunohistochemistry (IHC)//Immunofluorescence	28099945|28401000|34031238|32484208	Unspecified
hsa-miR-27a-3p	MIMAT0000084	SFXN1	94081	PAR-CLIP//HITS-CLIP	23592263|27150721|26701625|33406413|27292025	Unspecified
hsa-miR-27a-3p	MIMAT0000084	SFXN4	119559	PAR-CLIP//HITS-CLIP//qCLASH	23592263|27292025|27150721|26701625|29386283	Unspecified
hsa-miR-27a-3p	MIMAT0000084	SGMS1	259230	HITS-CLIP//PAR-CLIP//Microarrays	22473208|27292025|30455455|34031238|22291592|22927820|24906430|26701625|24389009|27150721|22012620|23313552|23592263|23449803|26061048	Unspecified
hsa-miR-27a-3p	MIMAT0000084	SGPL1	8879	PAR-CLIP	23592263|24398324|31101765|26701625|27292025|23446348|24668909	Unspecified
hsa-miR-27a-3p	MIMAT0000084	SIGLEC1	6614	Luciferase reporter assay//Microarray//qRT-PCR//Western blot	26700765	Unspecified
hsa-miR-27a-3p	MIMAT0000084	SLC16A1	6566	PAR-CLIP//HITS-CLIP	26701625|23592263|23313552|34031238|27292025	Unspecified
hsa-miR-27a-3p	MIMAT0000084	SLC25A25	114789	HITS-CLIP//PAR-CLIP	23824327|26701625|24668909|23592263|23313552|22291592|27150721|24398324|24906430|21572407|27292025	Unspecified
hsa-miR-27a-3p	MIMAT0000084	SLC25A44	9673	HITS-CLIP//PAR-CLIP	23313552|21572407|27150721|23592263|26701625|27292025|31101765	Unspecified
hsa-miR-27a-3p	MIMAT0000084	SLC26A2	1836	HITS-CLIP	23824327|27150721|26962949|30455455	Unspecified
hsa-miR-27a-3p	MIMAT0000084	SLC46A3	283537	PAR-CLIP//HITS-CLIP//qCLASH	24398324|27150721|22291592|24906430|23592263|24038734|34914716	Unspecified
hsa-miR-27a-3p	MIMAT0000084	SLC6A17	388662	HITS-CLIP	23824327	Unspecified
hsa-miR-27a-3p	MIMAT0000084	SLC6A8	6535	Luciferase reporter assay//PAR-CLIP	26913609|27292025	Unspecified
hsa-miR-27a-3p	MIMAT0000084	SLC7A11	23657	Immunohistochemistry//Luciferase reporter assay//qRT-PCR//HITS-CLIP//PAR-CLIP//qCLASH	24516043|34031238|24038734|26061048|24389009|23592263|24374217|33406413|27150721|24906430|23824327|34914716|26962949|23313552	Unspecified
hsa-miR-27a-3p	MIMAT0000084	SLC7A2	6542	PAR-CLIP//HITS-CLIP	20371350|27150721|24906430|24374217|23592263|27292025	Unspecified
hsa-miR-27a-3p	MIMAT0000084	SMAD2	4087	HITS-CLIP//Luciferase reporter assay//qRT-PCR//Western blot//PAR-CLIP	22473208|28370334|27292025|27150721|30455455|22291592|24668909|26061048|24374217	Unspecified
hsa-miR-27a-3p	MIMAT0000084	SMAD3	4088	Microarrays//Western blotting//Microarray//PAR-CLIP//HITS-CLIP	37986224|31452017|27292025|24668909|27150721	Unspecified
hsa-miR-27a-3p	MIMAT0000084	SMAD4	4089	ChIP-seq//HITS-CLIP//Immunohistochemistry//Luciferase reporter assay//qRT-PCR//Western blot//PAR-CLIP	23824327|26600197|28370334|26701625|30455455|27292025|24374217	Unspecified
hsa-miR-27a-3p	MIMAT0000084	SMAD5	4090	Luciferase reporter assay//qRT-PCR//Western blot//HITS-CLIP//PAR-CLIP	26400397|30455455|24389009|26701625|26061048|24906430|23313552|27418678|27150721	Unspecified
hsa-miR-27a-3p	MIMAT0000084	SNCG	6623	PAR-CLIP//HITS-CLIP	26701625|27292025|24389009|31101765|27418678	Unspecified
hsa-miR-27a-3p	MIMAT0000084	SNRNP27	11017	PAR-CLIP//qCLASH//HITS-CLIP//Chimeric fragments	23592263|29386283|27292025|24389009|26061048|31101765|22100165|26701625|22291592|24668909|30455455|33956915|24398324|27150721|24857550	Unspecified
hsa-miR-27a-3p	MIMAT0000084	SNX25	83891	HITS-CLIP//PAR-CLIP	22473208|23313552|22927820|24389009|35269913|26701625	Unspecified
hsa-miR-27a-3p	MIMAT0000084	SOCS6	9306	Next Generation Sequencing (NGS)//qRT-PCR//PAR-CLIP	27570566|22291592|26701625	Unspecified
hsa-miR-27a-3p	MIMAT0000084	SOS1	6654	HITS-CLIP	23313552	Unspecified
hsa-miR-27a-3p	MIMAT0000084	SP1	6667	HITS-CLIP//Luciferase reporter assay//qRT-PCR//Western blot//qCLASH//PAR-CLIP//qPCR//Western Blot//Other//Western blot
hsa-miR-27a-3p	MIMAT0000084	SP3	6670	qRT-PCR//Western blot//Western Blot//HITS-CLIP//qPCR//PAR-CLIP//Other//Western blot
hsa-miR-27a-3p	MIMAT0000084	SP4	6671	qRT-PCR//Western blot//qPCR//Western Blot//Other//Western blot
hsa-miR-27a-3p	MIMAT0000084	SPATA13	221178	PAR-CLIP//Sequencing//HITS-CLIP	20371350|23592263|24398324|27292025|22100165|26701625|22012620|22291592|21572407|27150721|24668909	Unspecified
hsa-miR-27a-3p	MIMAT0000084	SPIB	6689	HITS-CLIP	23824327	Unspecified
hsa-miR-27a-3p	MIMAT0000084	SPICE1	152185	Sequencing//PAR-CLIP	20371350	Unspecified
hsa-miR-27a-3p	MIMAT0000084	SPRY2	10253	ChIP-seq//Immunohistochemistry//Luciferase reporter assay//Microarray//qRT-PCR//Western blot//Other//HITS-CLIP//Chimeric fragments//PAR-CLIP//Luciferase Reporter Assay//Biotin-Microarrays	20638779|23650389|23649631|33406413|25768906|26061048|24857550|24389009|22012620|23313552|26962949|23824327|30455455|24629056|26602609|35269913|31101765|26701625|33638619	Unspecified
hsa-miR-27a-3p	MIMAT0000084	SRSF1	6426	PAR-CLIP//qCLASH	23592263|21572407|29386283|24398324|27292025|22291592|31101765|24668909	Unspecified
hsa-miR-27a-3p	MIMAT0000084	STAU1	6780	Sequencing	20371350	Unspecified
hsa-miR-27a-3p	MIMAT0000084	SUCO	51430	HITS-CLIP//PAR-CLIP//CLASH//qCLASH	22473208|23592263|24906430|24038734|27150721|24668909|34914716|26962949|22927820|33956915|35269913|29386283|24389009|23313552|26061048|24398324|27292025|31101765|24374217|33406413|22291592|26701625|22012620|27418678|22100165	Unspecified
hsa-miR-27a-3p	MIMAT0000084	SUN2	25777	CLASH//PAR-CLIP	23622248|26701625|23592263|22100165	Unspecified
hsa-miR-27a-3p	MIMAT0000084	SUV420H1	51111	Sequencing	20371350	Unspecified
hsa-miR-27a-3p	MIMAT0000084	SYK	6850	Luciferase reporter assay//qRT-PCR//HITS-CLIP	33402173|27150721|28735896	Unspecified
hsa-miR-27a-3p	MIMAT0000084	SZRD1	26099	HITS-CLIP//PAR-CLIP	22473208|20371350|27292025|26701625|23592263|21572407	Unspecified
hsa-miR-27a-3p	MIMAT0000084	TAOK1	57551	PAR-CLIP//HITS-CLIP	23592263|22291592|27150721|24389009|30455455|26061048|31101765|24668909|26701625|22100165|27292025|24906430|24374217|24398324|33406413	Unspecified
hsa-miR-27a-3p	MIMAT0000084	TARDBP	23435	PAR-CLIP//luciferasereporterassay//westernblotting//qrt-pcr	23592263|24668909|26701625|31452277	Unspecified
hsa-miR-27a-3p	MIMAT0000084	TBC1D9	23158	qRT-PCR//HITS-CLIP	26793992|26602609|34031238|35269913|26061048|27150721|24389009	Unspecified
hsa-miR-27a-3p	MIMAT0000084	TERF2IP	54386	Sequencing//PAR-CLIP	20371350|24668909	Unspecified
hsa-miR-27a-3p	MIMAT0000084	TFPI	7035	ELISA//Luciferase reporter assay//qRT-PCR//HITS-CLIP//PAR-CLIP	26999003|33406413|26061048|27292025|28735896|34031238|24038734|24668909|23592263|26701625|22927820|24389009|31101765	Unspecified
hsa-miR-27a-3p	MIMAT0000084	TGFBR1	7046	PAR-CLIP//HITS-CLIP	23592263|30455455|26061048|22291592|22100165|26701625|24038734|24906430|23313552|31101765	Unspecified
hsa-miR-27a-3p	MIMAT0000084	TGFBR3	7049	PAR-CLIP	23592263|26701625|24668909|22291592	Unspecified
hsa-miR-27a-3p	MIMAT0000084	TGOLN2	10618	HITS-CLIP//PAR-CLIP//qCLASH	23592263|19536157|27292025|24906430|27150721|33956915|23313552|24398324|26061048|22291592|33406413	Unspecified
hsa-miR-27a-3p	MIMAT0000084	THOC3	84321	CLASH//PAR-CLIP	23622248|24668909|26701625	Unspecified
hsa-miR-27a-3p	MIMAT0000084	THRB	7068	Luciferase reporter assay//Northern blot//qRT-PCR//Western blot//Other//HITS-CLIP//Chimeric fragments	21149577|25156012|24389009|24857550	Unspecified
hsa-miR-27a-3p	MIMAT0000084	TIAL1	7073	Sequencing//PAR-CLIP//HITS-CLIP	20371350|22291592|26061048|23592263|24389009	Unspecified
hsa-miR-27a-3p	MIMAT0000084	TIGD2	166815	PAR-CLIP	22012620|26701625|22291592	Unspecified
hsa-miR-27a-3p	MIMAT0000084	TIMM10	26519	HITS-CLIP//PAR-CLIP	23824327|26061048|24906430|27292025	Unspecified
hsa-miR-27a-3p	MIMAT0000084	TLNRD1	59274	PAR-CLIP//HITS-CLIP	22012620|23313552|27150721	Unspecified
hsa-miR-27a-3p	MIMAT0000084	TMBIM6	7009	HITS-CLIP//PAR-CLIP	22473208|23446348|20371350|26701625|27292025|31101765|22100165|24398324|21572407|23592263|22291592|24668909	Unspecified
hsa-miR-27a-3p	MIMAT0000084	TMED5	50999	HITS-CLIP//PAR-CLIP//qCLASH	22473208|23592263|24398324|24906430|27150721|22291592|34914716|29386283|22100165|26061048|21572407|23446348|26701625|33406413|23313552|24389009|31101765|27292025|24038734	Unspecified
hsa-miR-27a-3p	MIMAT0000084	TMEM167A	153339	PAR-CLIP//HITS-CLIP	22100165|23592263|30455455	Unspecified
hsa-miR-27a-3p	MIMAT0000084	TMEM170B	100113407	Sequencing//HITS-CLIP//Microarrays	20371350|24389009|23449803|35269913|27150721|30455455|24906430|24038734|23313552	Unspecified
hsa-miR-27a-3p	MIMAT0000084	TMEM254	80195	PAR-CLIP//HITS-CLIP	20371350|27150721|27292025|24398324|26701625|22291592|23592263	Unspecified
hsa-miR-27a-3p	MIMAT0000084	TMEM30A	55754	Sequencing//qCLASH//HITS-CLIP//PAR-CLIP	20371350|34914716|27150721|26061048|23313552|26701625|22291592|24668909|27292025|24389009|33406413|23592263|22100165	Unspecified
hsa-miR-27a-3p	MIMAT0000084	TMEM68	137695	PAR-CLIP	23592263|24398324|26701625|27292025	Unspecified
hsa-miR-27a-3p	MIMAT0000084	TMEM91	641649	PAR-CLIP	23592263|26701625	Unspecified
hsa-miR-27a-3p	MIMAT0000084	TMSB10	9168	HITS-CLIP//PAR-CLIP	22473208|26701625|26602609|26061048|24374217|24906430|24389009|30455455|27292025|26962949|24038734|23313552|23592263|26226348|27150721|22927820|33406413|24668909	Unspecified
hsa-miR-27a-3p	MIMAT0000084	TMTC3	160418	PAR-CLIP//Sequencing//HITS-CLIP	20371350|23592263|26061048|24374217|23313552|26701625|33406413|24389009|27150721	Unspecified
hsa-miR-27a-3p	MIMAT0000084	TNPO1	3842	HITS-CLIP//PAR-CLIP//qCLASH//Chimeric fragments	22473208|23592263|29386283|26602609|23313552|27150721|26061048|24668909|23824327|24038734|30455455|24389009|27292025|24906430|22291592|34914716|22927820|31101765|22100165|26701625|30742093|23446348|27418678|24857550|21572407|33406413|24398324	Unspecified
hsa-miR-27a-3p	MIMAT0000084	TOMM40L	84134	PAR-CLIP//HITS-CLIP	22012620|33406413|26061048	Unspecified
hsa-miR-27a-3p	MIMAT0000084	TOPBP1	11073	HITS-CLIP//PAR-CLIP	23313552|22012620|27292025|30455455|27150721|24389009	Unspecified
hsa-miR-27a-3p	MIMAT0000084	TOR2A	27433	PAR-CLIP//Microarrays	23592263|26701625|23449803|22100165|31101765|24398324|27292025|22291592|24668909	Unspecified
hsa-miR-27a-3p	MIMAT0000084	TP53	7157	Luciferase reporter assay//qRT-PCR//PAR-CLIP//HITS-CLIP	20542001|26687066|22012620|24038734	Unspecified
hsa-miR-27a-3p	MIMAT0000084	TP53INP1	94241	PAR-CLIP//HITS-CLIP	24398324|27292025|24374217|24038734|22100165|27150721|24668909|26701625|24906430|22927820|22291592	Unspecified
hsa-miR-27a-3p	MIMAT0000084	TP53INP2	58476	HITS-CLIP//PAR-CLIP	19536157|24038734|27292025|24389009	Unspecified
hsa-miR-27a-3p	MIMAT0000084	TPT1	7178	HITS-CLIP//PAR-CLIP//qCLASH	22473208|24389009|26061048|24398324|22291592|26701625|27292025|23592263|27150721|22012620|34914716|31101765|26226348	Unspecified
hsa-miR-27a-3p	MIMAT0000084	TRIM23	373	HITS-CLIP//PAR-CLIP	22473208|22927820|22100165|34031238|24389009|33406413|23313552|35269913|30455455	Unspecified
hsa-miR-27a-3p	MIMAT0000084	TRIM27	5987	Luciferase reporter assay//Microarray//qRT-PCR//Western blot//HITS-CLIP	26700765|24389009|26061048	Unspecified
hsa-miR-27a-3p	MIMAT0000084	TROVE2	6738	PAR-CLIP	20371350	Unspecified
hsa-miR-27a-3p	MIMAT0000084	TRUB2	26995	HITS-CLIP//PAR-CLIP	23592263|22012620|21572407	Unspecified
hsa-miR-27a-3p	MIMAT0000084	TSEN54	283989	PAR-CLIP	23592263|26701625	Unspecified
hsa-miR-27a-3p	MIMAT0000084	TSPYL1	7259	HITS-CLIP//PAR-CLIP//qCLASH//Chimeric fragments	22473208|24398324|24906430|27150721|26061048|27292025|29386283|26701625|27418678|24668909|31101765|24038734|23446348|30742093|22291592|22927820|35269913|24857550|30455455	Unspecified
hsa-miR-27a-3p	MIMAT0000084	TTC3	7267	HITS-CLIP//PAR-CLIP	22473208|24038734|27150721|26061048|24374217|24389009|23824327|30455455|24906430|26701625|27292025	Unspecified
hsa-miR-27a-3p	MIMAT0000084	TXNDC5	81567	PAR-CLIP//HITS-CLIP//qCLASH	23592263|26061048|24906430|27150721|24038734|24389009|27292025|30455455|31101765|29386283	Unspecified
hsa-miR-27a-3p	MIMAT0000084	TXNIP	10628	PAR-CLIP//qCLASH//HITS-CLIP//Microarrays	23446348|27292025|29386283|26061048|23449803|24389009|33406413|23824327|24038734|27150721	Unspecified
hsa-miR-27a-3p	MIMAT0000084	UBE2D1	7321	PAR-CLIP//HITS-CLIP	24398324|21572407|20371350|24389009|24906430|27150721|22291592|24668909|22100165|23313552|23592263|26061048	Unspecified
hsa-miR-27a-3p	MIMAT0000084	UBE2G1	7326	HITS-CLIP//PAR-CLIP	22473208|24668909|24389009|26701625|26061048|24906430|24374217	Unspecified
hsa-miR-27a-3p	MIMAT0000084	UBR5	51366	HITS-CLIP//PAR-CLIP	22473208|22927820|24038734|24906430|35269913|27150721|27292025|24389009|23313552|26061048|30455455	Unspecified
hsa-miR-27a-3p	MIMAT0000084	UBXN11	91544	HITS-CLIP	23824327	Unspecified
hsa-miR-27a-3p	MIMAT0000084	UGCG	7357	HITS-CLIP//PAR-CLIP//qCLASH	23592263|23824327|24389009|26701625|30455455|24906430|31101765|26061048|27150721|22291592|24038734|23446348|29386283|23313552|27292025|24398324	Unspecified
hsa-miR-27a-3p	MIMAT0000084	USP25	29761	PAR-CLIP//Sequencing//HITS-CLIP	20371350|26962949|22291592|23592263|24389009|26701625|35269913|22100165|31101765|24668909|23446348|27150721|24398324|24038734|21572407|22012620|25768906|23313552	Unspecified
hsa-miR-27a-3p	MIMAT0000084	USP46	64854	PAR-CLIP//luciferasereporterassay//westernblotting//qrt-pcr//HITS-CLIP//qCLASH	23592263|22291592|26061048|24906430|24374217|35269913|34031238|27150721|26701625|27292025|23313552|24389009|26602609|27418678|29386283|24038734|22012620|30455455|34239673	Unspecified
hsa-miR-27a-3p	MIMAT0000084	VPS26B	112936	PAR-CLIP//HITS-CLIP	26701625|27150721|23592263|27292025|33406413|22473208	Unspecified
hsa-miR-27a-3p	MIMAT0000084	VPS35	55737	Sequencing//HITS-CLIP//PAR-CLIP//qCLASH	20371350|30455455|27292025|26701625|29386283|26061048|23592263|27150721|24374217|33956915	Unspecified
hsa-miR-27a-3p	MIMAT0000084	WASHC2C	253725	CLASH//HITS-CLIP	23622248|24389009	Unspecified
hsa-miR-27a-3p	MIMAT0000084	WASL	8976	HITS-CLIP//PAR-CLIP//qCLASH	22473208|23592263|23313552|22100165|27292025|33956915|24389009|27150721|24668909|26061048|30455455|24374217	Unspecified
hsa-miR-27a-3p	MIMAT0000084	WDCP	80304	PAR-CLIP//HITS-CLIP	23592263|26701625|22291592|23313552|24668909|22927820|27150721	Unspecified
hsa-miR-27a-3p	MIMAT0000084	WDFY1	57590	HITS-CLIP//qCLASH	22473208|27150721|29386283	Unspecified
hsa-miR-27a-3p	MIMAT0000084	WDR77	79084	Luciferase reporter assay	21558443	Unspecified
hsa-miR-27a-3p	MIMAT0000084	WDTC1	23038	PAR-CLIP//HITS-CLIP	26701625|27292025|30455455	Unspecified
hsa-miR-27a-3p	MIMAT0000084	WEE1	7465	GFP reporter assay//Luciferase reporter assay//PAR-CLIP//qRT-PCR//HITS-CLIP//qCLASH//Luciferase Reporter Assay	21358821|23592263|26701625|24668909|23446348|27150721|27292025|26061048|24906430|22100165|34914716|30455455|22012620|24038734|26602609|20371350|23313552|25768906|33406413	Unspecified
hsa-miR-27a-3p	MIMAT0000084	WNK1	65125	HITS-CLIP//Luciferase reporter assay//Microarray//qRT-PCR//PAR-CLIP//qCLASH	22473208|22815788|26378023|26962949|27150721|24668909|29386283|24906430|23313552|24038734|27418678|23592263|22291592|26602609|24389009|31101765|30455455|27292025|26701625	Unspecified
hsa-miR-27a-3p	MIMAT0000084	WNT9B	7484	HITS-CLIP	23824327	Unspecified
hsa-miR-27a-3p	MIMAT0000084	YAP1	10413	Luciferase reporter assay//qRT-PCR//Western blot//HITS-CLIP//qCLASH//PAR-CLIP	27432214|27150721|24906430|29386283|24038734|26061048|27292025|33406413	Unspecified
hsa-miR-27a-3p	MIMAT0000084	YIPF4	84272	HITS-CLIP//PAR-CLIP	22012620|23824327	Unspecified
hsa-miR-27a-3p	MIMAT0000084	YWHAZ	7534	Luciferase reporter assay//Microarray//qRT-PCR//Western blot//HITS-CLIP//PAR-CLIP	23236401|30455455|27150721|27292025|26701625|24389009	Unspecified
hsa-miR-27a-3p	MIMAT0000084	ZBTB10	65986	//Flow cytometry//Immunofluorescence//Immuohistochemistry//Luciferase reporter assay//qRT-PCR//Reporter assay//Western blot//HITS-CLIP//PAR-CLIP//Luciferase Reporter Assay//qCLASH//Other	18006846|20382698|20666778|23752185|30455455|26701625|33406413|24038734|26602609|27292025|22291592|23592263|22012620|24906430|29386283|23313552|24389009|27150721	Unspecified
hsa-miR-27a-3p	MIMAT0000084	ZBTB18	10472	PAR-CLIP//HITS-CLIP	20371350|24038734|26701625|24668909|30455455|26061048|28735896|35269913|22291592|23592263|27418678|24906430|23824327|23024010	Unspecified
hsa-miR-27a-3p	MIMAT0000084	ZBTB20	26137	PAR-CLIP//HITS-CLIP	22291592|22927820|24389009|30455455|23313552|26602609|33406413|35269913|34031238|24038734	Unspecified
hsa-miR-27a-3p	MIMAT0000084	ZBTB37	84614	PAR-CLIP//HITS-CLIP	26701625|33406413|22291592|27150721|35269913|22100165|23313552|24668909|23446348|23592263|27418678|31101765|22012620|24389009|24906430|24398324|26061048|34031238|27292025	Unspecified
hsa-miR-27a-3p	MIMAT0000084	ZFHX3	463	PAR-CLIP//HITS-CLIP	22012620|26701625|27292025|24906430|23313552|24038734|35269913|33406413|27418678|34031238|26602609|26061048|23592263|31101765|27150721	Unspecified
hsa-miR-27a-3p	MIMAT0000084	ZFP1	162239	PAR-CLIP//HITS-CLIP	23592263|27150721|24389009|26701625	Unspecified
hsa-miR-27a-3p	MIMAT0000084	ZFP36	7538	HITS-CLIP//PAR-CLIP//qCLASH//CLASH	23446348|23313552|26701625|34914716|22291592|27150721|23592263|33956915|24668909|24389009|27292025|24906430|26061048|24038734|22100165|29386283|24374217|31101765|27418678|33406413|24398324	Unspecified
hsa-miR-27a-3p	MIMAT0000084	ZFP36L1	677	PAR-CLIP//qCLASH	23592263|24398324|20371350|26701625|22100165|22291592|27292025|21572407|34914716|31101765|24668909	Unspecified
hsa-miR-27a-3p	MIMAT0000084	ZFP36L2	678	HITS-CLIP//PAR-CLIP//qCLASH	22473208|24906430|26061048|26701625|27150721|33956915|29386283|34914716|23592263|27292025|24398324|31101765|24668909	Unspecified
hsa-miR-27a-3p	MIMAT0000084	ZFX	7543	HITS-CLIP//PAR-CLIP	22473208|24668909|23592263|27292025|22291592|24374217|24389009|26701625	Unspecified
hsa-miR-27a-3p	MIMAT0000084	ZNF106	64397	HITS-CLIP//PAR-CLIP	23824327|23313552|26701625|23592263|24389009|26061048|27292025|27150721|27418678|24038734	Unspecified
hsa-miR-27a-3p	MIMAT0000084	ZNF148	7707	PAR-CLIP//HITS-CLIP	23592263|27292025|22291592|24398324|26061048|31101765|27418678|24906430|26701625	Unspecified
hsa-miR-27a-3p	MIMAT0000084	ZNF175	7728	HITS-CLIP//PAR-CLIP	23824327|27292025	Unspecified
hsa-miR-27a-3p	MIMAT0000084	ZNF384	171017	PAR-CLIP//HITS-CLIP	23592263|31101765|27150721|30455455|26701625|26061048	Unspecified
hsa-miR-27a-3p	MIMAT0000084	ZNF460	10794	PAR-CLIP//HITS-CLIP	24398324|23446348|21572407|20371350|24906430|22012620|27150721|27292025|26701625	Unspecified
hsa-miR-27a-3p	MIMAT0000084	ZNF618	114991	PAR-CLIP//HITS-CLIP	23592263|27292025|26701625|24906430|27150721|24038734|35269913|24398324|27418678|26061048	Unspecified
hsa-miR-27a-3p	MIMAT0000084	ZNF627	199692	HITS-CLIP	22473208	Unspecified
hsa-miR-27a-3p	MIMAT0000084	ZNF638	27332	CLASH//PAR-CLIP//HITS-CLIP	23622248|26701625|23313552|34031238|33406413|22291592|35269913|24038734	Unspecified
hsa-miR-27a-3p	MIMAT0000084	ZNF778	197320	CLASH//PAR-CLIP//HITS-CLIP	23622248|26701625|27150721|30455455	Unspecified
hsa-miR-27a-3p	MIMAT0000084	ZNF800	168850	HITS-CLIP//PAR-CLIP//Sequencing	20371350|22473208|23592263|24398324|23446348|22012620|21572407|26701625|27292025|24668909|22100165|31101765|23313552	Unspecified
hsa-miR-155-5p	MIMAT0000646	AAK1	22848	HITS-CLIP//PAR-CLIP	22473208|22291592|22100165	Unspecified
hsa-miR-155-5p	MIMAT0000646	ABCC4	10257	Proteomics//R-Seq//pSILAC//Microarrays//PAR-CLIP	18668040|24631284|22291592	Unspecified
hsa-miR-155-5p	MIMAT0000646	ABHD16A	7920	Proteomics//pSILAC	18668040	Unspecified
hsa-miR-155-5p	MIMAT0000646	ABI2	10152	HITS-CLIP//R-Seq//PAR-CLIP	22473208|30670076|22291592	Unspecified
hsa-miR-155-5p	MIMAT0000646	ACOT7	11332	Proteomics//pSILAC//Microarrays//qCLASH	18668040|29386283	Unspecified
hsa-miR-155-5p	MIMAT0000646	ACOX1	51	PAR-CLIP	22100165	Unspecified
hsa-miR-155-5p	MIMAT0000646	ACTR2	10097	Reporter assay//Reporter assay
hsa-miR-155-5p	MIMAT0000646	ADAM10	102	Proteomics//pSILAC//Microarrays//PAR-CLIP//HITS-CLIP	21030878|18668040|22291592|24389009	Unspecified
hsa-miR-155-5p	MIMAT0000646	ADAMTS4	9507	PAR-CLIP	23446348	Unspecified
hsa-miR-155-5p	MIMAT0000646	ADD3	120	HITS-CLIP//R-Seq//PAR-CLIP//Chimeric fragments//Microarrays	22473208|24389009|30670076|22100165|24857550|18668040	Unspecified
hsa-miR-155-5p	MIMAT0000646	ADH5	128	Proteomics//pSILAC	18668040	Unspecified
hsa-miR-155-5p	MIMAT0000646	AGL	178	Proteomics//pSILAC	18668040	Unspecified
hsa-miR-155-5p	MIMAT0000646	2004-08-01	192670	Reporter assay//Reporter assay
hsa-miR-155-5p	MIMAT0000646	AGRN	375790	Proteomics//pSILAC	17881434|18668040	Unspecified
hsa-miR-155-5p	MIMAT0000646	AGTR1	185	Luciferase reporter assay//Northern blot//qRT-PCR//Quantitative proteomic approach//Real time PCR//Reporter assay//Western blot//Luciferase Reporter Assay//Other	17668390|19177201|17588946|20735984|16675453|21310411|22664914|20026422	Unspecified
hsa-miR-155-5p	MIMAT0000646	AGTRAP	57085	HITS-CLIP//R-Seq//Microarrays	22473208|30670076|18668040	Unspecified
hsa-miR-155-5p	MIMAT0000646	AIFM1	9131	Proteomics//pSILAC	18668040	Unspecified
hsa-miR-155-5p	MIMAT0000646	AIMP1	9255	Proteomics//R-Seq//pSILAC//PAR-CLIP	18668040|24631284|22291592|22100165	Unspecified
hsa-miR-155-5p	MIMAT0000646	AKAP10	11216	HITS-CLIP//PAR-CLIP//Chimeric fragments	22473208|22291592|24857550	Unspecified
hsa-miR-155-5p	MIMAT0000646	AKR1C3	8644	Proteomics//pSILAC	18668040	Unspecified
hsa-miR-155-5p	MIMAT0000646	AKR7A2	8574	Proteomics//pSILAC//PAR-CLIP	18668040|23592263	Unspecified
hsa-miR-155-5p	MIMAT0000646	AKT1	207	PAR-CLIP	22100165	Unspecified
hsa-miR-155-5p	MIMAT0000646	ALDH1A2	8854	Proteomics//pSILAC	18668040	Unspecified
hsa-miR-155-5p	MIMAT0000646	ALDH3A2	224	Proteomics//pSILAC	18668040	Unspecified
hsa-miR-155-5p	MIMAT0000646	ALDH5A1	7915	Proteomics//pSILAC	18668040	Unspecified
hsa-miR-155-5p	MIMAT0000646	ALDH9A1	223	Proteomics//pSILAC	18668040	Unspecified
hsa-miR-155-5p	MIMAT0000646	AMIGO2	347902	Proteomics//pSILAC//Proteomics
hsa-miR-155-5p	MIMAT0000646	ANAPC16	119504	Reporter assay//Reporter assay
hsa-miR-155-5p	MIMAT0000646	ANKFY1	51479	Proteomics//pSILAC//Proteomics
hsa-miR-155-5p	MIMAT0000646	ANKRD12	23253	PAR-CLIP	22100165|22291592	Unspecified
hsa-miR-155-5p	MIMAT0000646	ANPEP	290	Proteomics//HITS-CLIP//R-Seq//pSILAC	18668040|24038734|30670076	Unspecified
hsa-miR-155-5p	MIMAT0000646	ANTXR1	84168	Proteomics//Microarrays//pSILAC	20584899|18668040	Unspecified
hsa-miR-155-5p	MIMAT0000646	ANXA2	302	Immunocytochemistry//Immunohistochemistry//In situ hybridization//Luciferase reporter assay//Microarray//Proteomics//qRT-PCR//Western blot//PAR-CLIP//pSILAC//R-Seq//Microarrays//Luciferase Reporter Assay	18668040|24604078|23592263|24631284|22100165|22291592|30670076	Unspecified
hsa-miR-155-5p	MIMAT0000646	AP1G1	164	Proteomics//pSILAC//PAR-CLIP//R-Seq	18668040|24668909|24631284	Unspecified
hsa-miR-155-5p	MIMAT0000646	APAF1	317	Reporter assay//Reporter assay
hsa-miR-155-5p	MIMAT0000646	APC	324	Luciferase reporter assay//Proteomics//qRT-PCR//Western blot//Luciferase Reporter Assay//Microarrays	19136465|20584899|23796566|22610915|18668040	Unspecified
hsa-miR-155-5p	MIMAT0000646	ARFIP1	27236	Proteomics//pSILAC//Reporter assay//Reporter assay
hsa-miR-155-5p	MIMAT0000646	ARFIP2	23647	Proteomics//pSILAC//Proteomics
hsa-miR-155-5p	MIMAT0000646	ARGLU1	55082	Proteomics//pSILAC	18668040	Unspecified
hsa-miR-155-5p	MIMAT0000646	ARID2	196528	Luciferase reporter assay//Proteomics//pSILAC//Reporter assay//Other//Luciferase Reporter Assay//Chimeric fragments//PAR-CLIP//Microarrays//Reporter assay
hsa-miR-155-5p	MIMAT0000646	ARL10	285598	Proteomics//pSILAC//Proteomics
hsa-miR-155-5p	MIMAT0000646	ARL15	54622	Proteomics//Reporter assay//Reporter assay
hsa-miR-155-5p	MIMAT0000646	ARL5A	26225	Proteomics//R-Seq//pSILAC	18668040|30670076	Unspecified
hsa-miR-155-5p	MIMAT0000646	ARL5B	221079	HITS-CLIP//PAR-CLIP//Proteomics//pSILAC//Microarrays//R-Seq//Proteomics
hsa-miR-155-5p	MIMAT0000646	ARL6IP5	10550	HITS-CLIP//Proteomics//Reporter assay//Reporter assay
hsa-miR-155-5p	MIMAT0000646	ARL8B	55207	Proteomics//PAR-CLIP//R-Seq//qCLASH//pSILAC//Chimeric fragments	18668040|22291592|20371350|30670076|29386283|24857550|22100165	Unspecified
hsa-miR-155-5p	MIMAT0000646	ARMC2	84071	Reporter assay//Reporter assay
hsa-miR-155-5p	MIMAT0000646	ARPC3	10094	HITS-CLIP//Reporter assay//Reporter assay
hsa-miR-155-5p	MIMAT0000646	ASB6	140459	Proteomics//pSILAC	18668040	Unspecified
hsa-miR-155-5p	MIMAT0000646	ASNS	440	Proteomics//pSILAC	18668040	Unspecified
hsa-miR-155-5p	MIMAT0000646	ASPH	444	Proteomics//pSILAC//R-Seq//PAR-CLIP//Microarrays	18668040|24631284|22291592|30670076	Unspecified
hsa-miR-155-5p	MIMAT0000646	ATAD2	29028	pSILAC//Other//PAR-CLIP	37986224|18668040|22100165	Unspecified
hsa-miR-155-5p	MIMAT0000646	ATG3	64422	Proteomics//pSILAC//Proteomics
hsa-miR-155-5p	MIMAT0000646	ATL2	64225	Proteomics//pSILAC//Microarrays	18668040	Unspecified
hsa-miR-155-5p	MIMAT0000646	ATP13A1	57130	Proteomics//pSILAC	18668040	Unspecified
hsa-miR-155-5p	MIMAT0000646	ATP6V1C1	528	Proteomics//pSILAC//Proteomics
hsa-miR-155-5p	MIMAT0000646	ATP6V1H	51606	Proteomics//pSILAC	18668040	Unspecified
hsa-miR-155-5p	MIMAT0000646	ATPAF1	64756	Proteomics//pSILAC	18668040	Unspecified
hsa-miR-155-5p	MIMAT0000646	ATXN10	25814	Proteomics//R-Seq//pSILAC	18668040|24631284|30670076	Unspecified
hsa-miR-155-5p	MIMAT0000646	AURKA	6790	Proteomics//pSILAC	18668040	Unspecified
hsa-miR-155-5p	MIMAT0000646	AURKB	9212	Proteomics//pSILAC	18668040	Unspecified
hsa-miR-155-5p	MIMAT0000646	AXL	558	Proteomics//HITS-CLIP//pSILAC//Microarrays//R-Seq	18668040|24038734|30670076	Unspecified
hsa-miR-155-5p	MIMAT0000646	B4GALT1	2683	Proteomics//Microarrays//R-Seq//pSILAC//PAR-CLIP	18668040|24631284|23592263	Unspecified
hsa-miR-155-5p	MIMAT0000646	BACH1	571	HITS-CLIP//Immunohistochemistry//In situ hybridization//Luciferase reporter assay//Microarray//qRT-PCR//Reporter assay//Western blot//Other//Reporter assay
hsa-miR-155-5p	MIMAT0000646	BAG5	9529	HITS-CLIP//Proteomics//pSILAC//Microarrays	18668040|22473208	Unspecified
hsa-miR-155-5p	MIMAT0000646	BCAT1	586	Microarray//Other//R-Seq//qCLASH//PAR-CLIP	19193853|24631284|29386283|22291592	Unspecified
hsa-miR-155-5p	MIMAT0000646	BCL10	8915	Luciferase reporter assay//Western blotting//qRT-PCR//ELISA	32042774	Unspecified
hsa-miR-155-5p	MIMAT0000646	BCL2	596	PAR-CLIP, Microarrays, Chimeric fragments//qRT-PCR//PAR-CLIP//Microarrays//Chimeric fragments	37986224|32507875|22291592|18668040|24857550|22100165	Unspecified
hsa-miR-155-5p	MIMAT0000646	BCL6	604	Luciferase reporter assay//qRT-PCR//Western blot	23041630|26986233	Unspecified
hsa-miR-155-5p	MIMAT0000646	BCL7C	9274	Proteomics//pSILAC	18668040	Unspecified
hsa-miR-155-5p	MIMAT0000646	BCORL1	63035	Other	37986224|20584899	Unspecified
hsa-miR-155-5p	MIMAT0000646	BDNF	627	Luciferase reporter assay//Western blotting//qRT-PCR//PAR-CLIP	33511575|23592263|22291592	Unspecified
hsa-miR-155-5p	MIMAT0000646	BET1	10282	Proteomics//pSILAC//Proteomics
hsa-miR-155-5p	MIMAT0000646	BRI3BP	140707	Proteomics//Microarrays//Chimeric fragments//pSILAC//PAR-CLIP	18668040|24857550|22291592	Unspecified
hsa-miR-155-5p	MIMAT0000646	BRPF3	27154	Proteomics//pSILAC//Western blot//PAR-CLIP//Proteomics
hsa-miR-155-5p	MIMAT0000646	BTBD1	53339	HITS-CLIP//PAR-CLIP//Chimeric fragments	22473208|22291592|24857550|22100165	Unspecified
hsa-miR-155-5p	MIMAT0000646	BUD31	8896	Proteomics//pSILAC	18668040	Unspecified
hsa-miR-155-5p	MIMAT0000646	C10orf12	26148	PAR-CLIP	21572407	Unspecified
hsa-miR-155-5p	MIMAT0000646	C12orf10	60314	Proteomics	18668040	Unspecified
hsa-miR-155-5p	MIMAT0000646	C14orf1	11161	Other	18668040	Unspecified
hsa-miR-155-5p	MIMAT0000646	C16orf62	57020	Proteomics//Reporter assay//Reporter assay
hsa-miR-155-5p	MIMAT0000646	C17orf80	55028	Reporter assay//Reporter assay
hsa-miR-155-5p	MIMAT0000646	C3orf18	51161	Reporter assay//Western blot//Reporter assay
hsa-miR-155-5p	MIMAT0000646	C3orf58	205428	Proteomics//pSILAC//Proteomics
hsa-miR-155-5p	MIMAT0000646	C9orf142	286257	Proteomics	18668040	Unspecified
hsa-miR-155-5p	MIMAT0000646	CAB39	51719	HITS-CLIP//Microarray//qRT-PCR//Reporter assay//R-Seq//PAR-CLIP//Other//Reporter assay
hsa-miR-155-5p	MIMAT0000646	CAB39L	81617	Proteomics//pSILAC	18668040	Unspecified
hsa-miR-155-5p	MIMAT0000646	CALU	813	HITS-CLIP//Proteomics//R-Seq//Microarrays//pSILAC//Chimeric fragments	18668040|22473208|30670076|24631284|24857550	Unspecified
hsa-miR-155-5p	MIMAT0000646	CAMTA1	23261	Microarray//Proteomics	19193853|18668040	Unspecified
hsa-miR-155-5p	MIMAT0000646	CARD10	29775	Other//R-Seq	37986224|20584899|30670076	Unspecified
hsa-miR-155-5p	MIMAT0000646	CARD11	84433	Microarray//Reporter assay//Reporter assay
hsa-miR-155-5p	MIMAT0000646	CARHSP1	23589	Reporter assay//Reporter assay
hsa-miR-155-5p	MIMAT0000646	CARS	833	Proteomics	18668040	Unspecified
hsa-miR-155-5p	MIMAT0000646	CARS2	79587	Proteomics//pSILAC	18668040	Unspecified
hsa-miR-155-5p	MIMAT0000646	CASP3	836	Luciferase reporter assay	26574931	Unspecified
hsa-miR-155-5p	MIMAT0000646	CAT	847	Proteomics//pSILAC	18668040	Unspecified
hsa-miR-155-5p	MIMAT0000646	CBFB	865	Proteomics//pSILAC//Proteomics
hsa-miR-155-5p	MIMAT0000646	CBL	867	HITS-CLIP//R-Seq	22473208|30670076	Unspecified
hsa-miR-155-5p	MIMAT0000646	CBR4	84869	Proteomics//Reporter assay//Reporter assay
hsa-miR-155-5p	MIMAT0000646	CCDC137	339230	Proteomics//pSILAC	18668040	Unspecified
hsa-miR-155-5p	MIMAT0000646	CCDC41	51134	Reporter assay
hsa-miR-155-5p	MIMAT0000646	CCDC82	79780	HITS-CLIP//Reporter assay//Other//PAR-CLIP//Reporter assay
hsa-miR-155-5p	MIMAT0000646	CCL2	6347	Proteomics//Microarrays//R-Seq	18668040|24631284	Unspecified
hsa-miR-155-5p	MIMAT0000646	CCND1	595	Flow//Luciferase reporter assay//Proteomics//qRT-PCR//Western blot//Microarrays//R-Seq//PAR-CLIP	18668040|22858023|26955820|30670076|24631284|20371350	Unspecified
hsa-miR-155-5p	MIMAT0000646	CCND2	894	qRT-PCR//Western blot	26986233	Unspecified
hsa-miR-155-5p	MIMAT0000646	CCNT2	905	HITS-CLIP//PAR-CLIP//Chimeric fragments	22473208|22291592|30455455|24857550|22100165|24668909|24389009	Unspecified
hsa-miR-155-5p	MIMAT0000646	CCR9	10803	Proteomics//Other	19193853|20584899	Unspecified
hsa-miR-155-5p	MIMAT0000646	CCT2	10576	PAR-CLIP//Proteomics//R-Seq//Microarrays//Chimeric fragments//pSILAC	18668040|23592263|23446348|20371350|22291592|24631284|24857550|21572407|22100165	Unspecified
hsa-miR-155-5p	MIMAT0000646	CD109	135228	Proteomics//R-Seq//pSILAC	18668040|30670076	Unspecified
hsa-miR-155-5p	MIMAT0000646	CD36	948	Proteomics//Proteomics
hsa-miR-155-5p	MIMAT0000646	CD3EAP	10849	Proteomics	18668040	Unspecified
hsa-miR-155-5p	MIMAT0000646	CD4	920	Microarray//qRT-PCR	33179091	Unspecified
hsa-miR-155-5p	MIMAT0000646	CD68	968	Western blot//Western Blot	21030878	Unspecified
hsa-miR-155-5p	MIMAT0000646	CD81	975	Proteomics//pSILAC	18668040	Unspecified
hsa-miR-155-5p	MIMAT0000646	CDC37	11140	HITS-CLIP//Microarrays	22473208|18668040	Unspecified
hsa-miR-155-5p	MIMAT0000646	CDC40	51362	Reporter assay//Reporter assay
hsa-miR-155-5p	MIMAT0000646	CDC42BPB	9578	Proteomics//pSILAC	18668040	Unspecified
hsa-miR-155-5p	MIMAT0000646	CDC73	79577	Proteomics//PAR-CLIP//pSILAC	18668040|22291592|22100165	Unspecified
hsa-miR-155-5p	MIMAT0000646	CDH13	1012	Proteomics//pSILAC	18668040	Unspecified
hsa-miR-155-5p	MIMAT0000646	CDH2	1000	Proteomics//Microarrays//pSILAC	19386588|18668040	Unspecified
hsa-miR-155-5p	MIMAT0000646	CDH6	1004	Proteomics//Other//R-Seq	20584899|24631284	Unspecified
hsa-miR-155-5p	MIMAT0000646	CDK2	1017	Proteomics//pSILAC//Microarrays	18668040	Unspecified
hsa-miR-155-5p	MIMAT0000646	CDK4	1019	Proteomics//pSILAC	18668040	Unspecified
hsa-miR-155-5p	MIMAT0000646	CDK5	1020	Proteomics//Microarrays//pSILAC	18668040	Unspecified
hsa-miR-155-5p	MIMAT0000646	CDK5RAP3	80279	Proteomics//pSILAC//Proteomics
hsa-miR-155-5p	MIMAT0000646	CDKN1B	1027	PAR-CLIP//Chimeric fragments//R-Seq	23592263|23446348|22012620|20371350|24857550|22291592|24668909|21572407|24631284	Unspecified
hsa-miR-155-5p	MIMAT0000646	CDKN2A	1029	Proteomics//Microarrays//pSILAC	18668040	Unspecified
hsa-miR-155-5p	MIMAT0000646	CDV3	55573	PAR-CLIP//R-Seq//Microarrays//Chimeric fragments	20371350|22291592|30670076|24668909|23592263|18668040|24631284|21572407|24857550	Unspecified
hsa-miR-155-5p	MIMAT0000646	CEBPB	1051	Chip//ELISA//HITS-CLIP//Immunoblot//Immunocytochemistry//Immunofluorescence//Luciferase reporter assay//Microarray//Proteomics//pSILAC//qRT-PCR//QRTPCR//Western blot//Other//R-Seq//Luciferase Reporter Assay	18367535|19193853|20427544|18668040|21813606|19596814|19887047|23749759|23612310|22473208|30670076|24631284|20029422	Unspecified
hsa-miR-155-5p	MIMAT0000646	CECR5	27440	Proteomics	18668040	Unspecified
hsa-miR-155-5p	MIMAT0000646	CEP41	95681	Reporter assay//Reporter assay
hsa-miR-155-5p	MIMAT0000646	CEP55	55165	Proteomics//pSILAC//PAR-CLIP	18668040|22291592	Unspecified
hsa-miR-155-5p	MIMAT0000646	CEP83	51134	Reporter assay//Reporter assay
hsa-miR-155-5p	MIMAT0000646	CFL2	1073	Proteomics//pSILAC//R-Seq//Microarrays//PAR-CLIP	18668040|30670076|24631284|23592263	Unspecified
hsa-miR-155-5p	MIMAT0000646	CHAF1A	10036	Proteomics//pSILAC//Proteomics
hsa-miR-155-5p	MIMAT0000646	CHAF1B	8208	Proteomics//pSILAC	18668040	Unspecified
hsa-miR-155-5p	MIMAT0000646	CHD7	55636	HITS-CLIP	22473208	Unspecified
hsa-miR-155-5p	MIMAT0000646	CHD8	57680	PAR-CLIP//R-Seq	22100165|22291592|23592263|24631284	Unspecified
hsa-miR-155-5p	MIMAT0000646	CHD9	80205	HITS-CLIP//Reporter assay//PAR-CLIP//Chimeric fragments//Other//Reporter assay
hsa-miR-155-5p	MIMAT0000646	CHRAC1	54108	Proteomics//pSILAC//PAR-CLIP	18668040|22100165	Unspecified
hsa-miR-155-5p	MIMAT0000646	CHRDL1	91851	HITS-CLIP	23824327|23313552|27418678	Unspecified
hsa-miR-155-5p	MIMAT0000646	CHTOP	26097	Proteomics//PAR-CLIP//pSILAC	18668040|22291592|20371350	Unspecified
hsa-miR-155-5p	MIMAT0000646	CHURC1	91612	HITS-CLIP//R-Seq//PAR-CLIP	22473208|30670076|22100165	Unspecified
hsa-miR-155-5p	MIMAT0000646	CIAO1	9391	Proteomics//Microarrays//R-Seq//pSILAC	18668040|24631284	Unspecified
hsa-miR-155-5p	MIMAT0000646	CIAPIN1	57019	HITS-CLIP//Reporter assay//Reporter assay
hsa-miR-155-5p	MIMAT0000646	CISD2	493856	Proteomics//pSILAC	18668040	Unspecified
hsa-miR-155-5p	MIMAT0000646	CKAP5	9793	Luciferase reporter assay//Proteomics//qRT-PCR//Western blot//PAR-CLIP//HITS-CLIP//Chimeric fragments//R-Seq//pSILAC//Microarrays	21799781|18668040|22291592|22100165|22927820|24857550|24631284	Unspecified
hsa-miR-155-5p	MIMAT0000646	CLDN1	9076	Immunocytochemistry//Immunohistochemistry//In situ hybridization//Luciferase reporter assay//Microarray//Proteomics//pSILAC//qRT-PCR//Western blot//R-Seq//Microarrays//Luciferase Reporter Assay//Proteomics
hsa-miR-155-5p	MIMAT0000646	CLGN	1047	pSILAC, Microarrays//Other//pSILAC	37986224|19193853|18668040	Unspecified
hsa-miR-155-5p	MIMAT0000646	CLIC4	25932	Proteomics//Microarrays//R-Seq//PAR-CLIP//pSILAC//Chimeric fragments	20584899|18668040|30670076|22291592|24631284|22100165|24857550	Unspecified
hsa-miR-155-5p	MIMAT0000646	CLINT1	9685	Proteomics//R-Seq//pSILAC//Microarrays	18668040|24631284	Unspecified
hsa-miR-155-5p	MIMAT0000646	CLTA	1211	Proteomics//pSILAC	18668040	Unspecified
hsa-miR-155-5p	MIMAT0000646	CLTC	1213	Proteomics//pSILAC//R-Seq//qCLASH	18668040|24631284|29386283	Unspecified
hsa-miR-155-5p	MIMAT0000646	CLUAP1	23059	HITS-CLIP//Reporter assay//Reporter assay
hsa-miR-155-5p	MIMAT0000646	CMSS1	84319	Proteomics//pSILAC	18668040	Unspecified
hsa-miR-155-5p	MIMAT0000646	CNDP2	55748	Proteomics//pSILAC	18668040	Unspecified
hsa-miR-155-5p	MIMAT0000646	CNNM3	26505	Proteomics//pSILAC	18668040	Unspecified
hsa-miR-155-5p	MIMAT0000646	CNOT10	25904	Proteomics//pSILAC	18668040	Unspecified
hsa-miR-155-5p	MIMAT0000646	CNOT6	57472	PAR-CLIP//HITS-CLIP	23446348|24389009|23592263|21572407|22291592	Unspecified
hsa-miR-155-5p	MIMAT0000646	CNOT9	9125	Proteomics//pSILAC	18668040	Unspecified
hsa-miR-155-5p	MIMAT0000646	CNPPD1	27013	HITS-CLIP	23824327	Unspecified
hsa-miR-155-5p	MIMAT0000646	COG2	22796	Proteomics//pSILAC	18668040	Unspecified
hsa-miR-155-5p	MIMAT0000646	COL4A2	1284	Proteomics//pSILAC	18668040	Unspecified
hsa-miR-155-5p	MIMAT0000646	COLGALT1	79709	HITS-CLIP//Proteomics//qCLASH//Microarrays//PAR-CLIP//pSILAC//R-Seq	18668040|22473208|29386283|22100165|30670076|24631284	Unspecified
hsa-miR-155-5p	MIMAT0000646	COPS3	8533	Proteomics//R-Seq//pSILAC//PAR-CLIP	18668040|24631284|30670076|23592263	Unspecified
hsa-miR-155-5p	MIMAT0000646	CORO1B	57175	Proteomics//pSILAC	18668040	Unspecified
hsa-miR-155-5p	MIMAT0000646	CPD	1362	Proteomics//pSILAC//PAR-CLIP//R-Seq//Microarrays	18668040|22291592|30670076|24631284	Unspecified
hsa-miR-155-5p	MIMAT0000646	CPEB4	80315	HITS-CLIP//PAR-CLIP	22473208|22291592	Unspecified
hsa-miR-155-5p	MIMAT0000646	CPT1A	1374	Proteomics//pSILAC	18668040	Unspecified
hsa-miR-155-5p	MIMAT0000646	CRAT	1384	Proteomics//pSILAC	18668040	Unspecified
hsa-miR-155-5p	MIMAT0000646	CREB3L2	64764	HITS-CLIP//R-Seq	22473208|24631284	Unspecified
hsa-miR-155-5p	MIMAT0000646	CREBRF	153222	Microarray//Other//HITS-CLIP//Chimeric fragments//PAR-CLIP	19193853|24389009|24857550|22291592|27418678	Unspecified
hsa-miR-155-5p	MIMAT0000646	CS	1431	PAR-CLIP	26701625	Unspecified
hsa-miR-155-5p	MIMAT0000646	CSE1L	1434	Proteomics//Chimeric fragments//pSILAC//R-Seq//PAR-CLIP	18668040|24857550|30670076|22291592	Unspecified
hsa-miR-155-5p	MIMAT0000646	CSF1R	1436	ELISA//Luciferase reporter assay//qRT-PCR//Western blot//Other//Luciferase Reporter Assay	21355095|24198819|20584899	Unspecified
hsa-miR-155-5p	MIMAT0000646	CSNK1A1	1452	HITS-CLIP//Luciferase reporter assay//Proteomics//Reporter assay//Reporter assay
hsa-miR-155-5p	MIMAT0000646	CSNK1A1L	122011	Proteomics//pSILAC	18668040	Unspecified
hsa-miR-155-5p	MIMAT0000646	CSNK1G2	1455	PAR-CLIP//R-Seq//Microarrays	22291592|24631284|18668040|30670076	Unspecified
hsa-miR-155-5p	MIMAT0000646	CSRP2	1466	PAR-CLIP//HITS-CLIP	23592263|21572407|24389009	Unspecified
hsa-miR-155-5p	MIMAT0000646	CTAGE5	4253	Proteomics	18668040	Unspecified
hsa-miR-155-5p	MIMAT0000646	CTLA4	1493	Microarray//Other	19193853	Unspecified
hsa-miR-155-5p	MIMAT0000646	CTNNA1	1495	Proteomics//pSILAC	18668040	Unspecified
hsa-miR-155-5p	MIMAT0000646	CTNNB1	1499	Proteomics//pSILAC//Proteomics
hsa-miR-155-5p	MIMAT0000646	CTNNBL1	56259	Proteomics//pSILAC	18668040	Unspecified
hsa-miR-155-5p	MIMAT0000646	CTNND1	1500	pSILAC, PAR-CLIP//Other//pSILAC//PAR-CLIP	37986224|18668040|23592263|22291592	Unspecified
hsa-miR-155-5p	MIMAT0000646	CTSA	5476	Proteomics//pSILAC	18668040	Unspecified
hsa-miR-155-5p	MIMAT0000646	CUL4B	8450	Proteomics//pSILAC//Proteomics
hsa-miR-155-5p	MIMAT0000646	CUTA	51596	Proteomics//pSILAC	18668040	Unspecified
hsa-miR-155-5p	MIMAT0000646	CUX1	1523	Microarray//pSILAC//qRT-PCR//R-Seq//PAR-CLIP//Microarrays	19193853|18668040|30670076|22100165|20371350	Unspecified
hsa-miR-155-5p	MIMAT0000646	CXCL10	3627	qRT-PCR	31766503	Unspecified
hsa-miR-155-5p	MIMAT0000646	CXCL8	3576	Western blot//Microarrays	21030878|18668040	Unspecified
hsa-miR-155-5p	MIMAT0000646	CYB5A	1528	pSILAC//Other	37986224|18668040	Unspecified
hsa-miR-155-5p	MIMAT0000646	CYFIP1	23191	Proteomics	18668040	Unspecified
hsa-miR-155-5p	MIMAT0000646	CYP1A1	1543	PAR-CLIP	22291592	Unspecified
hsa-miR-155-5p	MIMAT0000646	CYP2U1	113612	Reporter assay//Reporter assay
hsa-miR-155-5p	MIMAT0000646	CYP51A1	1595	Proteomics//pSILAC//Proteomics
hsa-miR-155-5p	MIMAT0000646	CYR61	3491	Luciferase reporter assay//Microarray//Proteomics//qRT-PCR//Western blot//Other	20452491|18668040|24705102	Unspecified
hsa-miR-155-5p	MIMAT0000646	DAG1	1605	Proteomics//pSILAC//PAR-CLIP	18668040|23592263	Unspecified
hsa-miR-155-5p	MIMAT0000646	DBN1	1627	Proteomics//pSILAC//PAR-CLIP	18668040|23592263	Unspecified
hsa-miR-155-5p	MIMAT0000646	DCAF10	79269	HITS-CLIP//PAR-CLIP//Microarrays	22473208|22100165|22291592|18668040	Unspecified
hsa-miR-155-5p	MIMAT0000646	DCAF7	10238	Proteomics//pSILAC//Other	18668040	Unspecified
hsa-miR-155-5p	MIMAT0000646	DCUN1D2	55208	Reporter assay//Reporter assay
hsa-miR-155-5p	MIMAT0000646	DDB2	1643	Proteomics//pSILAC	18668040	Unspecified
hsa-miR-155-5p	MIMAT0000646	DDRGK1	65992	Proteomics//pSILAC	18668040	Unspecified
hsa-miR-155-5p	MIMAT0000646	DDX10	1662	Proteomics//pSILAC	18668040	Unspecified
hsa-miR-155-5p	MIMAT0000646	DDX17	10521	Proteomics//pSILAC//Microarrays//PAR-CLIP	18668040|23592263	Unspecified
hsa-miR-155-5p	MIMAT0000646	DDX3Y	8653	HITS-CLIP//qCLASH//PAR-CLIP	22473208|29386283|22291592	Unspecified
hsa-miR-155-5p	MIMAT0000646	DEGS1	8560	Proteomics//pSILAC//Microarrays//R-Seq	18668040|24631284	Unspecified
hsa-miR-155-5p	MIMAT0000646	DEK	7913	Proteomics//Chimeric fragments//R-Seq//PAR-CLIP//pSILAC	18668040|24857550|24631284|21572407|22291592	Unspecified
hsa-miR-155-5p	MIMAT0000646	DENND1B	163486	PAR-CLIP	22291592	Unspecified
hsa-miR-155-5p	MIMAT0000646	DET1	55070	ChIP-seq//Luciferase reporter assay//Reporter assay//Western blot//Other//Luciferase Reporter Assay//Reporter assay
hsa-miR-155-5p	MIMAT0000646	DHCR24	1718	Proteomics//pSILAC	18668040	Unspecified
hsa-miR-155-5p	MIMAT0000646	DHX40	79665	Proteomics//pSILAC//Reporter assay//Microarrays//Luciferase Reporter Assay//R-Seq//PAR-CLIP//Other//HITS-CLIP//Reporter assay
hsa-miR-155-5p	MIMAT0000646	DIAPH3	81624	Proteomics//pSILAC	18668040	Unspecified
hsa-miR-155-5p	MIMAT0000646	DMD	1756	Proteomics//pSILAC	18668040	Unspecified
hsa-miR-155-5p	MIMAT0000646	DMTF1	9988	HITS-CLIP//Chimeric fragments//PAR-CLIP	22473208|24857550|22100165|24389009|28925592	Unspecified
hsa-miR-155-5p	MIMAT0000646	DNAAF5	54919	Proteomics//pSILAC//Microarrays	18668040	Unspecified
hsa-miR-155-5p	MIMAT0000646	DNAJB1	3337	HITS-CLIP//Proteomics//pSILAC//Proteomics
hsa-miR-155-5p	MIMAT0000646	DNAJC19	131118	pSILAC//qRT-PCR//PAR-CLIP	18668040|20584899|22100165	Unspecified
hsa-miR-155-5p	MIMAT0000646	DNAJC2	27000	Proteomics//pSILAC	18668040	Unspecified
hsa-miR-155-5p	MIMAT0000646	DNMT1	1786	Proteomics//PAR-CLIP//pSILAC//Chimeric fragments	18668040|23592263|24857550	Unspecified
hsa-miR-155-5p	MIMAT0000646	DOCK1	1793	Immunocytochemistry//Immunohistochemistry//In situ hybridization//Luciferase reporter assay//Microarray//qRT-PCR//Western blot//Microarrays//Luciferase Reporter Assay	24604078|18668040	Unspecified
hsa-miR-155-5p	MIMAT0000646	DOCK4	9732	Microarray//Other//PAR-CLIP	19193853|22100165	Unspecified
hsa-miR-155-5p	MIMAT0000646	DOK2	9046	PAR-CLIP	22291592	Unspecified
hsa-miR-155-5p	MIMAT0000646	DPP7	29952	Proteomics//pSILAC//Proteomics
hsa-miR-155-5p	MIMAT0000646	DPY19L1	23333	HITS-CLIP//PAR-CLIP//R-Seq//Microarrays//qCLASH	22473208|23592263|22291592|30670076|22100165|18668040|29386283	Unspecified
hsa-miR-155-5p	MIMAT0000646	DR1	1810	Proteomics//PAR-CLIP//R-Seq//pSILAC//qCLASH//Chimeric fragments	20584899|22291592|24631284|22100165|18668040|23592263|29386283|24857550	Unspecified
hsa-miR-155-5p	MIMAT0000646	DRAP1	10589	Proteomics//pSILAC//Microarrays	18668040	Unspecified
hsa-miR-155-5p	MIMAT0000646	DSG2	1829	Proteomics//pSILAC//Proteomics
hsa-miR-155-5p	MIMAT0000646	DYNC2H1	79659	Proteomics//pSILAC	18668040	Unspecified
hsa-miR-155-5p	MIMAT0000646	E2F2	1870	HITS-CLIP//Immunohistochemistry//Luciferase reporter assay//Microarray//qRT-PCR//Reporter assay//Western blot//Reporter assay
hsa-miR-155-5p	MIMAT0000646	ECI1	1632	Proteomics//pSILAC	18668040	Unspecified
hsa-miR-155-5p	MIMAT0000646	EDEM3	80267	Proteomics//pSILAC//Proteomics
hsa-miR-155-5p	MIMAT0000646	EDN1	1906	Luciferase reporter assay//Microarrays//Other	19783678|18668040	Unspecified
hsa-miR-155-5p	MIMAT0000646	EEF1A2	1917	Proteomics//pSILAC//R-Seq	18668040|24631284	Unspecified
hsa-miR-155-5p	MIMAT0000646	EEF1E1	9521	Proteomics//PAR-CLIP//pSILAC//Microarrays	19136465|22100165|18668040|22291592	Unspecified
hsa-miR-155-5p	MIMAT0000646	EEF2	1938	PAR-CLIP//Chimeric fragments	20371350|22291592|23592263|22100165|24857550|23446348|24668909	Unspecified
hsa-miR-155-5p	MIMAT0000646	EEFSEC	60678	pSILAC//Other	37986224|20584899|18668040	Unspecified
hsa-miR-155-5p	MIMAT0000646	EGFR	1956	Proteomics//luciferasereporterassay//westernblotting//qrt-pcr//microarray//qCLASH//pSILAC//PAR-CLIP//HITS-CLIP//R-Seq//Microarrays	18668040|29386283|22291592|24389009|30670076|33474615	Unspecified
hsa-miR-155-5p	MIMAT0000646	EHD1	10938	Microarray//Other//Chimeric fragments//R-Seq//PAR-CLIP	19193853|24857550|30670076|22100165|22291592	Unspecified
hsa-miR-155-5p	MIMAT0000646	EIF2B2	8892	Proteomics//pSILAC	18668040	Unspecified
hsa-miR-155-5p	MIMAT0000646	EIF2B5	8893	Proteomics//pSILAC	18668040	Unspecified
hsa-miR-155-5p	MIMAT0000646	EIF3A	8661	Proteomics//PAR-CLIP//R-Seq//Chimeric fragments//pSILAC	18668040|22291592|24631284|24857550	Unspecified
hsa-miR-155-5p	MIMAT0000646	EIF3C	8663	Proteomics//pSILAC	18668040	Unspecified
hsa-miR-155-5p	MIMAT0000646	EIF3CL	728689	Proteomics//pSILAC//qCLASH	18668040|29386283	Unspecified
hsa-miR-155-5p	MIMAT0000646	EIF3E	3646	Proteomics//pSILAC	18668040	Unspecified
hsa-miR-155-5p	MIMAT0000646	EIF3F	8665	Proteomics//pSILAC	18668040	Unspecified
hsa-miR-155-5p	MIMAT0000646	EIF3G	8666	Proteomics//pSILAC	18668040	Unspecified
hsa-miR-155-5p	MIMAT0000646	EIF3J	8669	Proteomics//pSILAC//PAR-CLIP	18668040|22100165|22291592	Unspecified
hsa-miR-155-5p	MIMAT0000646	EIF4A1	1973	Proteomics//pSILAC	18668040	Unspecified
hsa-miR-155-5p	MIMAT0000646	EIF4E2	9470	Proteomics//pSILAC	18668040	Unspecified
hsa-miR-155-5p	MIMAT0000646	EIF4G2	1982	Proteomics//pSILAC//R-Seq	18668040|24631284	Unspecified
hsa-miR-155-5p	MIMAT0000646	ELK4	2005	PAR-CLIP	21572407|22291592	Unspecified
hsa-miR-155-5p	MIMAT0000646	EML4	27436	pSILAC, Microarrays//Other//Microarrays//pSILAC	37986224|20584899|18668040	Unspecified
hsa-miR-155-5p	MIMAT0000646	ENTPD1	953	HITS-CLIP	22473208	Unspecified
hsa-miR-155-5p	MIMAT0000646	EOGT	285203	Proteomics//pSILAC	18668040	Unspecified
hsa-miR-155-5p	MIMAT0000646	EPB41L2	2037	Proteomics//pSILAC//R-Seq	18668040|24631284	Unspecified
hsa-miR-155-5p	MIMAT0000646	EPRS	2058	Proteomics	18668040	Unspecified
hsa-miR-155-5p	MIMAT0000646	ERBB2IP	55914	Proteomics	18668040	Unspecified
hsa-miR-155-5p	MIMAT0000646	ERBIN	55914	Proteomics//pSILAC//PAR-CLIP	18668040|22291592|23592263|22100165	Unspecified
hsa-miR-155-5p	MIMAT0000646	ERGIC1	57222	Proteomics//pSILAC//Microarrays	18668040	Unspecified
hsa-miR-155-5p	MIMAT0000646	ERI1	90459	Proteomics//PAR-CLIP//pSILAC//Microarrays	18668040|21572407|22291592	Unspecified
hsa-miR-155-5p	MIMAT0000646	ERMP1	79956	Proteomics//pSILAC//Proteomics
hsa-miR-155-5p	MIMAT0000646	ESRRA	2101	Proteomics//pSILAC	18668040	Unspecified
hsa-miR-155-5p	MIMAT0000646	ETNK2	55224	Microarray//qRT-PCR	22815788	Unspecified
hsa-miR-155-5p	MIMAT0000646	ETS1	2113	Luciferase reporter assay//Microarray//Northern blot//qRT-PCR//Reporter assay//Western blot//Other//Reporter assay
hsa-miR-155-5p	MIMAT0000646	EXOC2	55770	Proteomics//pSILAC	18668040	Unspecified
hsa-miR-155-5p	MIMAT0000646	EXOC3	11336	Proteomics//pSILAC	18668040	Unspecified
hsa-miR-155-5p	MIMAT0000646	EXOC7	23265	Proteomics//pSILAC	18668040	Unspecified
hsa-miR-155-5p	MIMAT0000646	EXOSC2	23404	Reporter assay//Reporter assay
hsa-miR-155-5p	MIMAT0000646	EZH1	2145	HITS-CLIP	22473208	Unspecified
hsa-miR-155-5p	MIMAT0000646	F5	2153	Proteomics//pSILAC	18668040	Unspecified
hsa-miR-155-5p	MIMAT0000646	FADD	8772	GFP reporter assay//Immunohistochemistry//In situ hybridization//Luciferase reporter assay//Microarray//qRT-PCR//Western blot//Other	21706480|19650740	Unspecified
hsa-miR-155-5p	MIMAT0000646	FADS1	3992	Proteomics//pSILAC//Proteomics
hsa-miR-155-5p	MIMAT0000646	FAM105B	90268	Proteomics	18668040	Unspecified
hsa-miR-155-5p	MIMAT0000646	FAM120A	23196	Proteomics//R-Seq//Microarrays//pSILAC//PAR-CLIP	18262046|30670076|18668040|23592263	Unspecified
hsa-miR-155-5p	MIMAT0000646	FAM135A	57579	Reporter assay//Reporter assay
hsa-miR-155-5p	MIMAT0000646	FAM177A1	283635	Reporter assay//Reporter assay
hsa-miR-155-5p	MIMAT0000646	FAM199X	139231	HITS-CLIP//Reporter assay//Microarrays//PAR-CLIP//Other//Luciferase Reporter Assay//R-Seq//Reporter assay
hsa-miR-155-5p	MIMAT0000646	FAM3C	10447	Proteomics//pSILAC//R-Seq	18668040|30670076	Unspecified
hsa-miR-155-5p	MIMAT0000646	FAM76A	199870	PAR-CLIP	22291592|21572407|22100165	Unspecified
hsa-miR-155-5p	MIMAT0000646	FAM91A1	157769	Reporter assay//Reporter assay
hsa-miR-155-5p	MIMAT0000646	FAM96B	51647	Proteomics	18668040	Unspecified
hsa-miR-155-5p	MIMAT0000646	FAM98B	283742	Proteomics//pSILAC	18668040	Unspecified
hsa-miR-155-5p	MIMAT0000646	FAR1	84188	HITS-CLIP//Proteomics//pSILAC//Proteomics
hsa-miR-155-5p	MIMAT0000646	FASTKD1	79675	Proteomics//pSILAC	18668040	Unspecified
hsa-miR-155-5p	MIMAT0000646	FBXW7	55294	Luciferase reporter assay//qRT-PCR//Chimeric fragments//PAR-CLIP	27904771|24857550|23592263	Unspecified
hsa-miR-155-5p	MIMAT0000646	FCAMR	83953	PAR-CLIP	22100165	Unspecified
hsa-miR-155-5p	MIMAT0000646	FDFT1	2222	Proteomics//pSILAC	18668040	Unspecified
hsa-miR-155-5p	MIMAT0000646	FEZ2	9637	HITS-CLIP//R-Seq//Microarrays//PAR-CLIP	22473208|30670076|18668040|23592263	Unspecified
hsa-miR-155-5p	MIMAT0000646	FGF2	2247	Proteomics//pSILAC//R-Seq//Microarrays	18668040|30670076	Unspecified
hsa-miR-155-5p	MIMAT0000646	FGF7	2252	Luciferase reporter assay//Microarray//Proteomics//Luciferase Reporter Assay//Other	19701459|19177201|18668040|23807165|20026422	Unspecified
hsa-miR-155-5p	MIMAT0000646	FGL2	10875	HITS-CLIP//PAR-CLIP	22473208|22291592	Unspecified
hsa-miR-155-5p	MIMAT0000646	FIP1L1	81608	Proteomics//pSILAC	18668040	Unspecified
hsa-miR-155-5p	MIMAT0000646	FITM2	128486	PAR-CLIP//Chimeric fragments	22291592|24857550	Unspecified
hsa-miR-155-5p	MIMAT0000646	FKBP3	2287	Proteomics//pSILAC	18668040	Unspecified
hsa-miR-155-5p	MIMAT0000646	FLI1	2313	Proteomics//Western blot//PAR-CLIP//Microarrays	18950466|20584899|22291592|18668040	Unspecified
hsa-miR-155-5p	MIMAT0000646	FLNA	2316	Proteomics//pSILAC	18668040	Unspecified
hsa-miR-155-5p	MIMAT0000646	FLNB	2317	Proteomics//Microarrays//pSILAC	18668040	Unspecified
hsa-miR-155-5p	MIMAT0000646	FLT1	2321	qRT-PCR//qPCR	21310411	Unspecified
hsa-miR-155-5p	MIMAT0000646	FMNL2	114793	Proteomics//pSILAC//Proteomics
hsa-miR-155-5p	MIMAT0000646	FMNL3	91010	Proteomics//pSILAC	18668040	Unspecified
hsa-miR-155-5p	MIMAT0000646	FNDC3B	64778	Proteomics//Chimeric fragments//PAR-CLIP//pSILAC//R-Seq	18668040|24857550|22100165|22291592|30670076	Unspecified
hsa-miR-155-5p	MIMAT0000646	FOS	2353	ChIP//Microarray//mRNA decay//qRT-PCR//Western blot//Microarrays//Chimeric fragments//PAR-CLIP//R-Seq//mR decay	23807165|27513856|18668040|24857550|22291592|30670076|23592263	Unspecified
hsa-miR-155-5p	MIMAT0000646	FOXE1	2304	HITS-CLIP	19536157	Unspecified
hsa-miR-155-5p	MIMAT0000646	FOXK1	221937	Proteomics//qCLASH//PAR-CLIP//pSILAC//HITS-CLIP//R-Seq	18668040|29386283|22291592|24389009|22100165|30670076|23592263	Unspecified
hsa-miR-155-5p	MIMAT0000646	FOXO3	2309	Flow//Immunoblot//Immunofluorescence//Immunohistochemistry//Luciferase reporter assay//Microarray//Proteomics//qRT-PCR//Western blot//Microarrays//R-Seq//Other	20371610|21304824|19650740|23970205|23250986|27091996|28006785|28401267|18668040|30670076|20584899|33742606	Unspecified
hsa-miR-155-5p	MIMAT0000646	FSTL1	11167	Proteomics//pSILAC//qCLASH//Microarrays	18668040|29386283	Unspecified
hsa-miR-155-5p	MIMAT0000646	FUBP1	8880	Proteomics//pSILAC//Chimeric fragments	18668040|24857550	Unspecified
hsa-miR-155-5p	MIMAT0000646	FUBP3	8939	Proteomics//pSILAC//HITS-CLIP	18668040|24389009	Unspecified
hsa-miR-155-5p	MIMAT0000646	GABARAPL1	23710	Reporter assay//Reporter assay
hsa-miR-155-5p	MIMAT0000646	GALC	2581	HITS-CLIP	22473208	Unspecified
hsa-miR-155-5p	MIMAT0000646	GANAB	23193	HITS-CLIP//PAR-CLIP//R-Seq//Microarrays	22473208|22100165|22291592|24631284|18668040	Unspecified
hsa-miR-155-5p	MIMAT0000646	GAPVD1	26130	Proteomics//pSILAC//PAR-CLIP	18668040|22100165|22291592|23592263	Unspecified
hsa-miR-155-5p	MIMAT0000646	GAR1	54433	Proteomics//R-Seq//pSILAC	18668040|24631284	Unspecified
hsa-miR-155-5p	MIMAT0000646	GATM	2628	Reporter assay//Reporter assay
hsa-miR-155-5p	MIMAT0000646	GCFC2	6936	Reporter assay//Reporter assay
hsa-miR-155-5p	MIMAT0000646	GCLC	2729	Proteomics//pSILAC//Microarrays//PAR-CLIP//R-Seq	18668040|23592263|24631284	Unspecified
hsa-miR-155-5p	MIMAT0000646	GCSAM	257144	Luciferase reporter assay//Western blot	22096245	Unspecified
hsa-miR-155-5p	MIMAT0000646	GEMIN5	25929	Proteomics//Microarrays//pSILAC	18668040	Unspecified
hsa-miR-155-5p	MIMAT0000646	GEN1	348654	PAR-CLIP	27292025	Unspecified
hsa-miR-155-5p	MIMAT0000646	GHITM	27069	PAR-CLIP//Proteomics//Microarrays//pSILAC	18668040|20371350	Unspecified
hsa-miR-155-5p	MIMAT0000646	GLB1	2720	Proteomics//pSILAC	18668040	Unspecified
hsa-miR-155-5p	MIMAT0000646	GLG1	2734	Proteomics//pSILAC	18668040	Unspecified
hsa-miR-155-5p	MIMAT0000646	GLIPR1	11010	Proteomics//Microarrays//R-Seq//pSILAC	18668040|30670076	Unspecified
hsa-miR-155-5p	MIMAT0000646	GLIPR2	152007	Proteomics//pSILAC//R-Seq//Microarrays	18668040|30670076	Unspecified
hsa-miR-155-5p	MIMAT0000646	GMPPA	29926	Proteomics//pSILAC	18668040	Unspecified
hsa-miR-155-5p	MIMAT0000646	GMPS	8833	Proteomics//PAR-CLIP//pSILAC	18668040|22291592	Unspecified
hsa-miR-155-5p	MIMAT0000646	GNA13	10672	Proteomics//pSILAC//Proteomics
hsa-miR-155-5p	MIMAT0000646	GNAS	2778	HITS-CLIP//Proteomics//Microarrays//pSILAC//R-Seq//PAR-CLIP	18668040|22473208|24631284|30455455|22291592|24389009	Unspecified
hsa-miR-155-5p	MIMAT0000646	GNB4	59345	Proteomics//Microarrays//R-Seq//PAR-CLIP//pSILAC	18668040|30670076|22291592	Unspecified
hsa-miR-155-5p	MIMAT0000646	GNL3L	54552	Proteomics//pSILAC//Microarrays//PAR-CLIP	20584899|18668040|22291592	Unspecified
hsa-miR-155-5p	MIMAT0000646	GNPNAT1	64841	Proteomics//pSILAC//Chimeric fragments	18668040|24857550	Unspecified
hsa-miR-155-5p	MIMAT0000646	GOLPH3	64083	Proteomics//PAR-CLIP//pSILAC//Chimeric fragments	18668040|22291592|24857550|22100165	Unspecified
hsa-miR-155-5p	MIMAT0000646	GOLT1B	51026	Proteomics//Reporter assay//Reporter assay
hsa-miR-155-5p	MIMAT0000646	GPAM	57678	Proteomics//pSILAC	18668040	Unspecified
hsa-miR-155-5p	MIMAT0000646	GPM6B	2824	Reporter assay//Luciferase Reporter Assay//Microarrays	20680360|18668040	Unspecified
hsa-miR-155-5p	MIMAT0000646	GPT2	84706	Proteomics//pSILAC	18668040	Unspecified
hsa-miR-155-5p	MIMAT0000646	GRPEL1	80273	Proteomics//R-Seq//pSILAC//Microarrays	18668040|24631284	Unspecified
hsa-miR-155-5p	MIMAT0000646	GSK3B	2932	Proteomics//pSILAC//Microarrays//PAR-CLIP	19289835|18668040|23592263	Unspecified
hsa-miR-155-5p	MIMAT0000646	H2AFY	9555	Proteomics	18668040	Unspecified
hsa-miR-155-5p	MIMAT0000646	HAL	3034	Reporter assay//Reporter assay
hsa-miR-155-5p	MIMAT0000646	HAX1	10456	Proteomics//pSILAC	18668040	Unspecified
hsa-miR-155-5p	MIMAT0000646	HBP1	26959	Luciferase reporter assay//qRT-PCR//Reporter assay//Western blot//Reporter assay
hsa-miR-155-5p	MIMAT0000646	HDHD5	27440	Proteomics//pSILAC	18668040	Unspecified
hsa-miR-155-5p	MIMAT0000646	HEATR2	54919	Proteomics	18668040	Unspecified
hsa-miR-155-5p	MIMAT0000646	HERC4	26091	Reporter assay//Reporter assay
hsa-miR-155-5p	MIMAT0000646	HHIP	64399	PAR-CLIP//Microarrays	22100165|18668040	Unspecified
hsa-miR-155-5p	MIMAT0000646	HIF1A	3091	Immunohistochemistry//qRT-PCR//Western blot//R-Seq//PAR-CLIP	25143000|33062603|24631284|22291592|30670076	Unspecified
hsa-miR-155-5p	MIMAT0000646	HIKESHIP1	100217367	qRT-PCR	33175842	Unspecified
hsa-miR-155-5p	MIMAT0000646	HIVEP2	3097	Luciferase reporter assay//qRT-PCR//Reporter assay//Western blot//HITS-CLIP//Luciferase Reporter Assay//R-Seq//Other//Microarrays//Reporter assay
hsa-miR-155-5p	MIMAT0000646	HK2	3099	Proteomics//pSILAC	18668040	Unspecified
hsa-miR-155-5p	MIMAT0000646	HLA-DPA1	3113	HITS-CLIP//PAR-CLIP	22473208|22291592|22100165	Unspecified
hsa-miR-155-5p	MIMAT0000646	HMGCS1	3157	HITS-CLIP//PAR-CLIP//R-Seq//Microarrays	22473208|22291592|24631284|18668040|22100165|30670076|23592263	Unspecified
hsa-miR-155-5p	MIMAT0000646	HNRNPA3	220988	Proteomics//Other//pSILAC//R-Seq//PAR-CLIP	19193853|17881434|20584899|18668040|24631284|23446348	Unspecified
hsa-miR-155-5p	MIMAT0000646	HNRNPA3P1	10151	Microarray//Other	19193853	Unspecified
hsa-miR-155-5p	MIMAT0000646	HOMEZ	57594	ChIP-seq//Luciferase reporter assay//Western blot//HITS-CLIP//PAR-CLIP	26497687|22927820|22291592|22100165	Unspecified
hsa-miR-155-5p	MIMAT0000646	HSD17B12	51144	Proteomics//pSILAC//Proteomics
hsa-miR-155-5p	MIMAT0000646	HSD17B7	51478	Proteomics//pSILAC	18668040	Unspecified
hsa-miR-155-5p	MIMAT0000646	HSDL1	83693	HITS-CLIP//Proteomics//pSILAC//Proteomics
hsa-miR-155-5p	MIMAT0000646	HSPA13	6782	pSILAC, Chimeric fragments//Other//Chimeric fragments//pSILAC	37986224|18668040|24857550	Unspecified
hsa-miR-155-5p	MIMAT0000646	HSPA4L	22824	Proteomics//pSILAC//PAR-CLIP//Microarrays	18668040|22291592	Unspecified
hsa-miR-155-5p	MIMAT0000646	HSPB11	51668	Proteomics//pSILAC	18668040	Unspecified
hsa-miR-155-5p	MIMAT0000646	HTRA1	5654	Proteomics//R-Seq//pSILAC	18668040|24631284	Unspecified
hsa-miR-155-5p	MIMAT0000646	ICAM1	3383	Luciferase reporter assay//qRT-PCR//R-Seq//Western Blot//PAR-CLIP//Microarrays	19949084|21310411|24631284|24905663|23592263|18668040	Unspecified
hsa-miR-155-5p	MIMAT0000646	IER3IP1	51124	Proteomics//pSILAC	18668040	Unspecified
hsa-miR-155-5p	MIMAT0000646	IFIT5	24138	HITS-CLIP//Chimeric fragments//PAR-CLIP	22473208|24857550|22291592	Unspecified
hsa-miR-155-5p	MIMAT0000646	IFNGR1	3459	Flow//Luciferase reporter assay//Northern blot//Microarrays//R-Seq//Other	19877012|18668040|24631284	Unspecified
hsa-miR-155-5p	MIMAT0000646	IGF2R	3482	Proteomics//Chimeric fragments//PAR-CLIP//Microarrays//pSILAC	18668040|24857550|22291592	Unspecified
hsa-miR-155-5p	MIMAT0000646	IGJ	3512	Reporter assay
hsa-miR-155-5p	MIMAT0000646	IKBIP	121457	Proteomics//pSILAC//Microarrays//PAR-CLIP//R-Seq//Other	18668040|22291592|30670076|23592263|18262046	Unspecified
hsa-miR-155-5p	MIMAT0000646	IKBKE	9641	Immunofluorescence//Immunohistochemistry//Luciferase reporter assay//Proteomics//qRT-PCR//Western blot//Luciferase Reporter Assay//Other	18753206|19177201|20584899|24151514|26934326|20026422|32309217	Unspecified
hsa-miR-155-5p	MIMAT0000646	IL13RA1	3597	Luciferase reporter assay//Microarrays	21097505|18668040	Unspecified
hsa-miR-155-5p	MIMAT0000646	IL17RB	55540	Reporter assay//Reporter assay
hsa-miR-155-5p	MIMAT0000646	IL1B	3553	ELISA//qRT-PCR	37986224|31766503|22815348	Unspecified
hsa-miR-155-5p	MIMAT0000646	IL2	3558	qRT-PCR	22785227	Unspecified
hsa-miR-155-5p	MIMAT0000646	IL6	3569	Proteomics//Microarrays//ELISA	20584899|18668040|22815348	Unspecified
hsa-miR-155-5p	MIMAT0000646	IL8	3576	Western blot	21030878	Unspecified
hsa-miR-155-5p	MIMAT0000646	IMPAD1	54928	Proteomics//PAR-CLIP	18668040|22100165	Unspecified
hsa-miR-155-5p	MIMAT0000646	INA	9118	Proteomics//Microarrays//pSILAC	18668040	Unspecified
hsa-miR-155-5p	MIMAT0000646	INADL	10207	Flow//Immunoblot//Microarray//qRT-PCR	23603793	Unspecified
hsa-miR-155-5p	MIMAT0000646	INPP5A	3632	HITS-CLIP//R-Seq//PAR-CLIP//Chimeric fragments//Microarrays	22473208|30670076|22291592|24857550|18668040	Unspecified
hsa-miR-155-5p	MIMAT0000646	INPP5D	3635	EMSA//Flow//GFP reporter assay//Immunohistochemistry//In situ hybridization//Luciferase reporter assay//Northern blot//qRT-PCR//Reporter assay//Western blot//Reporter assay
hsa-miR-155-5p	MIMAT0000646	INPP5F	22876	Reporter assay//Reporter assay
hsa-miR-155-5p	MIMAT0000646	INTS10	55174	Proteomics//PAR-CLIP//pSILAC//HITS-CLIP//R-Seq	18668040|22100165|24389009|24631284	Unspecified
hsa-miR-155-5p	MIMAT0000646	INTS4	92105	Proteomics//pSILAC	18668040	Unspecified
hsa-miR-155-5p	MIMAT0000646	INTS6	26512	Reporter assay//Reporter assay
hsa-miR-155-5p	MIMAT0000646	INTS7	25896	Proteomics//pSILAC	18668040	Unspecified
hsa-miR-155-5p	MIMAT0000646	INTS8	55656	Proteomics//pSILAC//Chimeric fragments	18668040|24857550	Unspecified
hsa-miR-155-5p	MIMAT0000646	IPO8	10526	Proteomics//pSILAC	18668040	Unspecified
hsa-miR-155-5p	MIMAT0000646	IRAK2	3656	qRT-PCR	31739406	Unspecified
hsa-miR-155-5p	MIMAT0000646	IRF2BP2	359948	HITS-CLIP//Other//PAR-CLIP//R-Seq//Microarrays	22473208|22291592|20584899|24631284|18668040|22100165	Unspecified
hsa-miR-155-5p	MIMAT0000646	IRF4	3662	Chimeric fragments//Microarray//PAR-CLIP	37986224|32990751|22291592|24857550|22100165	Unspecified
hsa-miR-155-5p	MIMAT0000646	ITGB4	3691	Proteomics//pSILAC//Microarrays	18668040	Unspecified
hsa-miR-155-5p	MIMAT0000646	ITGB5	3693	Proteomics//pSILAC	18668040	Unspecified
hsa-miR-155-5p	MIMAT0000646	ITK	3702	qRT-PCR//rna-seq	22785227|33235280	Unspecified
hsa-miR-155-5p	MIMAT0000646	JADE1	79960	HITS-CLIP//Luciferase reporter assay//Reporter assay//Reporter assay
hsa-miR-155-5p	MIMAT0000646	JARID2	3720	ChIP-seq//In situ hybridization//Luciferase reporter assay//PAR-CLIP//qRT-PCR//Reporter assay//Western blot//Reporter assay
hsa-miR-155-5p	MIMAT0000646	JCHAIN	3512	HITS-CLIP//Reporter assay//PAR-CLIP//Other//Reporter assay
hsa-miR-155-5p	MIMAT0000646	JUN	3725	Luciferase reporter assay//qRT-PCR//Western blot//R-Seq//PAR-CLIP	22508041|30670076|22291592|24631284	Unspecified
hsa-miR-155-5p	MIMAT0000646	JUNB	3726	Proteomics//R-Seq//Microarrays//pSILAC	18668040|30670076|24631284	Unspecified
hsa-miR-155-5p	MIMAT0000646	JUP	3728	Proteomics//pSILAC//Microarrays//R-Seq	18668040|24631284	Unspecified
hsa-miR-155-5p	MIMAT0000646	KANK2	25959	Proteomics//PAR-CLIP//pSILAC	18668040|22291592	Unspecified
hsa-miR-155-5p	MIMAT0000646	KANSL1	284058	PAR-CLIP//Chimeric fragments//HITS-CLIP	23592263|24398324|21572407|22291592|24857550|24389009|30455455|24668909|22100165	Unspecified
hsa-miR-155-5p	MIMAT0000646	KBTBD2	25948	Microarray//Reporter assay//Other//Reporter assay
hsa-miR-155-5p	MIMAT0000646	KCNN3	3782	HITS-CLIP//PAR-CLIP	22473208|22291592	Unspecified
hsa-miR-155-5p	MIMAT0000646	KCTD3	51133	HITS-CLIP//R-Seq//Microarrays	22473208|30670076|18668040|24631284	Unspecified
hsa-miR-155-5p	MIMAT0000646	KCTD5	54442	HITS-CLIP//R-Seq//PAR-CLIP//Microarrays	22473208|30670076|22291592|18668040	Unspecified
hsa-miR-155-5p	MIMAT0000646	KDELC1	79070	Proteomics	18668040	Unspecified
hsa-miR-155-5p	MIMAT0000646	KDELC2	143888	Proteomics//PAR-CLIP	18668040|22100165	Unspecified
hsa-miR-155-5p	MIMAT0000646	KDM1A	23028	Proteomics//pSILAC//R-Seq//westernblotting//qrt-pcr	18668040|24631284|32908449	Unspecified
hsa-miR-155-5p	MIMAT0000646	KDM3A	55818	Immunohistochemistry//In situ hybridization//Luciferase reporter assay//Microarray//qRT-PCR//Western blot	21541331	Unspecified
hsa-miR-155-5p	MIMAT0000646	KDR	3791	qRT-PCR	31766503	Unspecified
hsa-miR-155-5p	MIMAT0000646	KIAA0368	23392	Proteomics	18668040	Unspecified
hsa-miR-155-5p	MIMAT0000646	KIAA0430	9665	Reporter assay
hsa-miR-155-5p	MIMAT0000646	KIAA1715	80856	Proteomics	18668040	Unspecified
hsa-miR-155-5p	MIMAT0000646	KIAA1841	84542	PAR-CLIP	22100165	Unspecified
hsa-miR-155-5p	MIMAT0000646	KIF14	9928	Proteomics//PAR-CLIP//pSILAC//Microarrays	18668040|22291592	Unspecified
hsa-miR-155-5p	MIMAT0000646	KIF22	3835	Proteomics//pSILAC	18668040	Unspecified
hsa-miR-155-5p	MIMAT0000646	KIF3A	11127	HITS-CLIP//PAR-CLIP//Chimeric fragments	22473208|22291592|22100165|21572407|24857550	Unspecified
hsa-miR-155-5p	MIMAT0000646	KLF9	687	Microarray	23807165	Unspecified
hsa-miR-155-5p	MIMAT0000646	KLHL28	54813	PAR-CLIP	21572407|22291592|24668909	Unspecified
hsa-miR-155-5p	MIMAT0000646	KLHL42	57542	HITS-CLIP//PAR-CLIP	22473208|22100165	Unspecified
hsa-miR-155-5p	MIMAT0000646	KLHL5	51088	Reporter assay//Reporter assay
hsa-miR-155-5p	MIMAT0000646	KMT5A	387893	HITS-CLIP//R-Seq//Microarrays	22473208|24631284|18668040|30670076	Unspecified
hsa-miR-155-5p	MIMAT0000646	KPNA5	3841	HITS-CLIP//PAR-CLIP//Microarrays	22473208|23592263|18668040	Unspecified
hsa-miR-155-5p	MIMAT0000646	KRAS	3845	HITS-CLIP//Microarray//Proteomics//pSILAC//Reporter assay//Reporter assay
hsa-miR-155-5p	MIMAT0000646	KRCC1	51315	Reporter assay//Reporter assay
hsa-miR-155-5p	MIMAT0000646	KRT6B	3854	Proteomics//pSILAC	18668040	Unspecified
hsa-miR-155-5p	MIMAT0000646	KRT80	144501	Proteomics//pSILAC//Proteomics
hsa-miR-155-5p	MIMAT0000646	KYNU	8942	pSILAC, RNA-Seq, Microarrays//Other//pSILAC//PAR-CLIP//Microarrays//R-Seq	37986224|18668040|22291592|22100165|24631284	Unspecified
hsa-miR-155-5p	MIMAT0000646	L2HGDH	79944	Proteomics//PAR-CLIP//pSILAC	18668040|22291592|23592263|22100165	Unspecified
hsa-miR-155-5p	MIMAT0000646	LARS	51520	Proteomics	18668040	Unspecified
hsa-miR-155-5p	MIMAT0000646	LAT2	7462	Microarray//Other//rna-seq//PAR-CLIP	19193853|22291592|33235280	Unspecified
hsa-miR-155-5p	MIMAT0000646	LCLAT1	253558	Proteomics//pSILAC//Proteomics
hsa-miR-155-5p	MIMAT0000646	LCORL	254251	HITS-CLIP//Reporter assay//Reporter assay
hsa-miR-155-5p	MIMAT0000646	LDOC1	23641	Luciferase reporter assay//Reporter assay//Other//Reporter assay
hsa-miR-155-5p	MIMAT0000646	LEMD3	23592	Proteomics//pSILAC	18668040	Unspecified
hsa-miR-155-5p	MIMAT0000646	LEPREL2	10536	Proteomics	18668040	Unspecified
hsa-miR-155-5p	MIMAT0000646	LIN7C	55327	HITS-CLIP//Proteomics//Reporter assay//PAR-CLIP//pSILAC//Microarrays//Other//R-Seq//Reporter assay
hsa-miR-155-5p	MIMAT0000646	LNPK	80856	Proteomics//pSILAC//PAR-CLIP//HITS-CLIP//R-Seq//Chimeric fragments	18668040|22291592|24389009|30670076|24857550	Unspecified
hsa-miR-155-5p	MIMAT0000646	LNX2	222484	Reporter assay//Reporter assay
hsa-miR-155-5p	MIMAT0000646	LOC150786	150786	pSILAC	18668040	Unspecified
hsa-miR-155-5p	MIMAT0000646	LONP2	83752	Proteomics//pSILAC	18668040	Unspecified
hsa-miR-155-5p	MIMAT0000646	LPGAT1	9926	Proteomics//pSILAC//qCLASH//PAR-CLIP//R-Seq	18668040|29386283|22291592|30670076	Unspecified
hsa-miR-155-5p	MIMAT0000646	LPL	4023	Proteomics//pSILAC//Proteomics
hsa-miR-155-5p	MIMAT0000646	LRIF1	55791	HITS-CLIP//Reporter assay//Reporter assay
hsa-miR-155-5p	MIMAT0000646	LRP1B	53353	Other	37986224|20584899	Unspecified
hsa-miR-155-5p	MIMAT0000646	LRRC40	55631	Proteomics//PAR-CLIP//qCLASH//pSILAC	18668040|22100165|29386283	Unspecified
hsa-miR-155-5p	MIMAT0000646	LRRC59	55379	HITS-CLIP//Proteomics//Reporter assay//Reporter assay
hsa-miR-155-5p	MIMAT0000646	LRRC8D	55144	pSILAC//Other	37986224|20584899|18668040	Unspecified
hsa-miR-155-5p	MIMAT0000646	LSM3	27258	Proteomics//pSILAC	18668040	Unspecified
hsa-miR-155-5p	MIMAT0000646	LTN1	26046	Proteomics//PAR-CLIP//pSILAC	18668040|22100165|22291592	Unspecified
hsa-miR-155-5p	MIMAT0000646	LUC7L2	51631	Proteomics//PAR-CLIP//pSILAC	18668040|22291592	Unspecified
hsa-miR-155-5p	MIMAT0000646	LUC7L3	51747	Proteomics//PAR-CLIP//pSILAC	18668040|22291592	Unspecified
hsa-miR-155-5p	MIMAT0000646	LUZP1	7798	Proteomics//pSILAC//Chimeric fragments//PAR-CLIP	18668040|24857550|23592263|22291592	Unspecified
hsa-miR-155-5p	MIMAT0000646	LY6K	54742	Proteomics//pSILAC//Proteomics
hsa-miR-155-5p	MIMAT0000646	MAFB	9935	Luciferase reporter assay//Microarray//qRT-PCR//Other//Luciferase Reporter Assay//R-Seq	19193853|22797699|30670076	Unspecified
hsa-miR-155-5p	MIMAT0000646	MAN1A2	10905	Proteomics//pSILAC	18668040	Unspecified
hsa-miR-155-5p	MIMAT0000646	MAP3K10	4294	HITS-CLIP//Luciferase reporter assay//Reporter assay//Immunohistochemistry//qPCR//Luciferase Reporter Assay//Other//R-Seq//Western Blot//Reporter assay
hsa-miR-155-5p	MIMAT0000646	MAP3K14	9020	HITS-CLIP//Reporter assay//PAR-CLIP//Luciferase Reporter Assay	20584899|22473208|22291592|22927820	Unspecified
hsa-miR-155-5p	MIMAT0000646	MAPK13	5603	Luciferase reporter assay	25535908	Unspecified
hsa-miR-155-5p	MIMAT0000646	MAPK14	1432	Luciferase reporter assay//Microarray//Western Blot//PAR-CLIP//Microarrays	23807165|25535908|23189122|22291592|18668040|23592263	Unspecified
hsa-miR-155-5p	MIMAT0000646	MARCKS	4082	Proteomics//Microarrays//PAR-CLIP//Chimeric fragments	18668040|22291592|24857550	Unspecified
hsa-miR-155-5p	MIMAT0000646	MARF1	9665	HITS-CLIP//Reporter assay//Reporter assay
hsa-miR-155-5p	MIMAT0000646	MARS	4141	Other	21030878	Unspecified
hsa-miR-155-5p	MIMAT0000646	MARVELD1	83742	HITS-CLIP//R-Seq	23824327|30670076	Unspecified
hsa-miR-155-5p	MIMAT0000646	MASTL	84930	HITS-CLIP//Reporter assay//Reporter assay
hsa-miR-155-5p	MIMAT0000646	MAT2B	27430	Proteomics//pSILAC	18668040	Unspecified
hsa-miR-155-5p	MIMAT0000646	MATR3	9782	Luciferase reporter assay//Reporter assay//Reporter assay
hsa-miR-155-5p	MIMAT0000646	MAVS	57506	Proteomics//pSILAC	18668040	Unspecified
hsa-miR-155-5p	MIMAT0000646	MBLAC2	153364	Proteomics//pSILAC	18668040	Unspecified
hsa-miR-155-5p	MIMAT0000646	MBNL3	55796	Reporter assay//Reporter assay
hsa-miR-155-5p	MIMAT0000646	MCAM	4162	Proteomics//pSILAC	18668040	Unspecified
hsa-miR-155-5p	MIMAT0000646	MCM8	84515	HITS-CLIP//Reporter assay//Luciferase Reporter Assay//R-Seq//Other//Microarrays//Reporter assay
hsa-miR-155-5p	MIMAT0000646	MECP2	4204	Immunohistochemistry//Luciferase reporter assay//Microarray//qRT-PCR//Western blot//PAR-CLIP//Other	19897480|20388499|22100165|32507875	Unspecified
hsa-miR-155-5p	MIMAT0000646	MECR	51102	Proteomics//pSILAC	18668040	Unspecified
hsa-miR-155-5p	MIMAT0000646	MED13L	23389	PAR-CLIP, Luciferase Reporter Assay, Other//Other//PAR-CLIP//Luciferase Reporter Assay	37986224|20584899|22291592	Unspecified
hsa-miR-155-5p	MIMAT0000646	MEF2A	4205	HITS-CLIP//Reporter assay//Reporter assay
hsa-miR-155-5p	MIMAT0000646	MEIS1	4211	Luciferase reporter assay//Proteomics//qRT-PCR//Western blot//Other//Microarrays	18950466|18668040	Unspecified
hsa-miR-155-5p	MIMAT0000646	MEP1A	4224	Luciferase reporter assay//Western blotting//Immunohistochemistry (IHC)//Immunofluorescence	31877411	Unspecified
hsa-miR-155-5p	MIMAT0000646	MEST	4232	Proteomics//R-Seq//pSILAC//Microarrays	20584899|24631284|30670076|18668040	Unspecified
hsa-miR-155-5p	MIMAT0000646	MET	4233	pSILAC, Microarrays//Other//pSILAC//Microarrays	37986224|18668040	Unspecified
hsa-miR-155-5p	MIMAT0000646	METAP2	10988	Proteomics//pSILAC	18668040	Unspecified
hsa-miR-155-5p	MIMAT0000646	METTL7A	25840	Proteomics//pSILAC//Proteomics
hsa-miR-155-5p	MIMAT0000646	MEX3C	51320	HITS-CLIP//Microarrays//R-Seq//PAR-CLIP	22473208|18668040|30670076|24668909|22291592|22100165	Unspecified
hsa-miR-155-5p	MIMAT0000646	MFF	56947	Proteomics//pSILAC//Microarrays	18668040	Unspecified
hsa-miR-155-5p	MIMAT0000646	MGST2	4258	Proteomics//pSILAC	18668040	Unspecified
hsa-miR-155-5p	MIMAT0000646	MIA2	4253	Proteomics//pSILAC	18668040	Unspecified
hsa-miR-155-5p	MIMAT0000646	MIDN	90007	HITS-CLIP//Other//PAR-CLIP//R-Seq	22473208|19536157|22927820|22291592|23446348|23313552|30670076|24668909|24631284|23592263|18262046	Unspecified
hsa-miR-155-5p	MIMAT0000646	MITF	4286	Luciferase reporter assay//R-Seq//PAR-CLIP	22771905|25853464|30670076|22100165	Unspecified
hsa-miR-155-5p	MIMAT0000646	MKLN1	4289	HITS-CLIP//Microarrays//PAR-CLIP	22473208|18668040|22291592	Unspecified
hsa-miR-155-5p	MIMAT0000646	MLH1	4292	Immunohistochemistry//Luciferase reporter assay//Northern blot//qRT-PCR//Western blot//Luciferase Reporter Assay//Other	20351277|23715647	Unspecified
hsa-miR-155-5p	MIMAT0000646	MMP16	4325	Immunohistochemistry//Luciferase reporter assay//qRT-PCR//Western blot//Zymography//HITS-CLIP	22348515|30455455	Unspecified
hsa-miR-155-5p	MIMAT0000646	MMS22L	253714	Proteomics//pSILAC	20584899|18668040	Unspecified
hsa-miR-155-5p	MIMAT0000646	MORC3	23515	Reporter assay//Reporter assay
hsa-miR-155-5p	MIMAT0000646	MOSPD2	158747	Proteomics//pSILAC//Proteomics
hsa-miR-155-5p	MIMAT0000646	MOV10	4343	Proteomics//pSILAC	18668040	Unspecified
hsa-miR-155-5p	MIMAT0000646	MPP2	4355	Proteomics//pSILAC	18668040	Unspecified
hsa-miR-155-5p	MIMAT0000646	MPP5	64398	HITS-CLIP//Reporter assay//Reporter assay
hsa-miR-155-5p	MIMAT0000646	MPZL1	9019	Proteomics//pSILAC//Proteomics
hsa-miR-155-5p	MIMAT0000646	MRPL16	54948	Proteomics//pSILAC	18668040	Unspecified
hsa-miR-155-5p	MIMAT0000646	MRPL18	29074	Reporter assay//Reporter assay
hsa-miR-155-5p	MIMAT0000646	MRPS27	23107	HITS-CLIP//Proteomics//Reporter assay//Reporter assay
hsa-miR-155-5p	MIMAT0000646	MRPS34	65993	Proteomics//pSILAC	18668040	Unspecified
hsa-miR-155-5p	MIMAT0000646	MRS2	57380	Proteomics//pSILAC//R-Seq	18668040|30670076	Unspecified
hsa-miR-155-5p	MIMAT0000646	MSH2	4436	Luciferase reporter assay//Northern blot//Western blot//Other//Luciferase Reporter Assay	20351277	Unspecified
hsa-miR-155-5p	MIMAT0000646	MSH6	2956	Luciferase reporter assay//Northern blot//Western blot//Other//PAR-CLIP//Luciferase Reporter Assay	20351277|23592263	Unspecified
hsa-miR-155-5p	MIMAT0000646	MSI2	124540	pSILAC//Western blot//Microarrays//PAR-CLIP//Chimeric fragments	18668040|20584899|22291592|24857550|22100165	Unspecified
hsa-miR-155-5p	MIMAT0000646	MTAP	4507	Proteomics//pSILAC//Microarrays//PAR-CLIP	18668040|22100165	Unspecified
hsa-miR-155-5p	MIMAT0000646	MTARC1	64757	Proteomics//pSILAC	18668040	Unspecified
hsa-miR-155-5p	MIMAT0000646	MTARC2	54996	Proteomics//pSILAC	18668040	Unspecified
hsa-miR-155-5p	MIMAT0000646	MTFMT	123263	Proteomics//pSILAC//Microarrays	18668040	Unspecified
hsa-miR-155-5p	MIMAT0000646	MTHFD2	10797	Proteomics//pSILAC//R-Seq//PAR-CLIP	18668040|24631284|22291592	Unspecified
hsa-miR-155-5p	MIMAT0000646	MTRNR2L1	100462977	HITS-CLIP//PAR-CLIP	27292025|27418678	Unspecified
hsa-miR-155-5p	MIMAT0000646	MTRNR2L3	100462983	PAR-CLIP	20371350	Unspecified
hsa-miR-155-5p	MIMAT0000646	MTRNR2L5	100463289	PAR-CLIP	22012620|20371350	Unspecified
hsa-miR-155-5p	MIMAT0000646	MTRNR2L7	100288485	PAR-CLIP	22012620	Unspecified
hsa-miR-155-5p	MIMAT0000646	MTRNR2L9	100463487	PAR-CLIP	20371350	Unspecified
hsa-miR-155-5p	MIMAT0000646	MUS81	80198	Proteomics//pSILAC	18668040	Unspecified
hsa-miR-155-5p	MIMAT0000646	MUT	4594	Proteomics	18668040	Unspecified
hsa-miR-155-5p	MIMAT0000646	MXI1	4601	Luciferase reporter assay//qRT-PCR//Western blot	24376632	Unspecified
hsa-miR-155-5p	MIMAT0000646	MYB	4602	Immunohistochemistry//Luciferase reporter assay//Microarray//Northern blot//qRT-PCR//Reporter assay//Western blot//PAR-CLIP//Luciferase Reporter Assay	21062812|20680360|23807165|22100165|22291592	Unspecified
hsa-miR-155-5p	MIMAT0000646	MYBL1	4603	Reporter assay//Reporter assay
hsa-miR-155-5p	MIMAT0000646	MYC	4609	Luciferase reporter assay//qRT-PCR//Western blot//qCLASH//Microarrays	24969405|29386283|18668040	Unspecified
hsa-miR-155-5p	MIMAT0000646	MYD88	4615	Western blot//Other//PAR-CLIP//Western Blot	21030878|20219467|22291592|22100165	Unspecified
hsa-miR-155-5p	MIMAT0000646	MYLK	4638	Luciferase reporter assay//qRT-PCR//Western blot//Other	24486510|20584899	Unspecified
hsa-miR-155-5p	MIMAT0000646	MYO10	4651	Luciferase reporter assay//Proteomics//pSILAC//qRT-PCR//Western blot//Other//R-Seq//Luciferase Reporter Assay	20427544|18668040|30670076|24631284	Unspecified
hsa-miR-155-5p	MIMAT0000646	MYO19	80179	Other//PAR-CLIP//qCLASH	18668040|22291592|29386283	Unspecified
hsa-miR-155-5p	MIMAT0000646	MYO1D	4642	Reporter assay//Reporter assay
hsa-miR-155-5p	MIMAT0000646	MYO1E	4643	Proteomics//pSILAC//Proteomics
hsa-miR-155-5p	MIMAT0000646	MYO6	4646	Proteomics//pSILAC	18668040	Unspecified
hsa-miR-155-5p	MIMAT0000646	N4BP1	9683	HITS-CLIP	22473208	Unspecified
hsa-miR-155-5p	MIMAT0000646	NAA16	79612	HITS-CLIP//PAR-CLIP	22473208|23592263	Unspecified
hsa-miR-155-5p	MIMAT0000646	NAA25	80018	Proteomics//pSILAC	18668040	Unspecified
hsa-miR-155-5p	MIMAT0000646	NAA50	80218	Proteomics//PAR-CLIP//HITS-CLIP//R-Seq//Chimeric fragments//Microarrays//pSILAC	18668040|22100165|22291592|24038734|24631284|24857550|30670076	Unspecified
hsa-miR-155-5p	MIMAT0000646	NAMPT	10135	Microarray//Other//PAR-CLIP//R-Seq//Microarrays	19193853|22291592|22100165|24631284|18668040	Unspecified
hsa-miR-155-5p	MIMAT0000646	NARS	4677	HITS-CLIP//PAR-CLIP//Proteomics//pSILAC//Reporter assay//Reporter assay
hsa-miR-155-5p	MIMAT0000646	NASP	4678	Proteomics//pSILAC	18668040	Unspecified
hsa-miR-155-5p	MIMAT0000646	NCAPD2	9918	Proteomics//PAR-CLIP//pSILAC	18668040|22100165	Unspecified
hsa-miR-155-5p	MIMAT0000646	NCAPG	64151	Proteomics//PAR-CLIP//pSILAC	18668040|23592263	Unspecified
hsa-miR-155-5p	MIMAT0000646	NCKAP1	10787	Proteomics//PAR-CLIP//pSILAC	18668040|22291592|22100165	Unspecified
hsa-miR-155-5p	MIMAT0000646	NDNL2	56160	Other	18668040	Unspecified
hsa-miR-155-5p	MIMAT0000646	NDUFAF2	91942	pSILAC, RNA-Seq//Other//pSILAC//R-Seq	37986224|18668040|24631284	Unspecified
hsa-miR-155-5p	MIMAT0000646	NEMP1	23306	HITS-CLIP//R-Seq//Microarrays	22473208|30670076|18668040	Unspecified
hsa-miR-155-5p	MIMAT0000646	NES	10763	Proteomics//pSILAC//R-Seq	18668040|24631284	Unspecified
hsa-miR-155-5p	MIMAT0000646	NEU1	4758	Proteomics//Other//Microarrays//pSILAC	18668040	Unspecified
hsa-miR-155-5p	MIMAT0000646	NEUROG1	4762	Proteomics	18668040	Unspecified
hsa-miR-155-5p	MIMAT0000646	NFAT5	10725	HITS-CLIP//PAR-CLIP//Chimeric fragments	22473208|22291592|24857550	Unspecified
hsa-miR-155-5p	MIMAT0000646	NFATC2IP	84901	HITS-CLIP//Luciferase reporter assay//PAR-CLIP//Other	17881434|22473208|22100165|22291592	Unspecified
hsa-miR-155-5p	MIMAT0000646	NFE2L2	4780	RNA-Seq, Chimeric fragments//Luciferase reporter assay//qRT-PCR//Chimeric fragments//PAR-CLIP//R-Seq	37986224|33235064|24857550|22291592|24631284	Unspecified
hsa-miR-155-5p	MIMAT0000646	NFKB1	4790	Immunofluorescence//Immunohistochemistry//Luciferase reporter assay//Proteomics//qRT-PCR//Western blot//PAR-CLIP//Chimeric fragments//Microarrays	21030878|26934326|22291592|24857550|18668040|31739406	Unspecified
hsa-miR-155-5p	MIMAT0000646	NFYC	4802	Proteomics//PAR-CLIP//pSILAC//Microarrays	18668040|22291592	Unspecified
hsa-miR-155-5p	MIMAT0000646	NKX3-1	4824	Western blot//Other//PAR-CLIP	24282594|20584899|22291592	Unspecified
hsa-miR-155-5p	MIMAT0000646	NMD3	51068	Proteomics//pSILAC	18668040	Unspecified
hsa-miR-155-5p	MIMAT0000646	NOB1	28987	Proteomics//pSILAC	18668040	Unspecified
hsa-miR-155-5p	MIMAT0000646	NOLC1	9221	Proteomics//pSILAC//Microarrays	18668040	Unspecified
hsa-miR-155-5p	MIMAT0000646	NOS2	4843	Luciferase reporter assay//qRT-PCR//Western blotting	33318876	Unspecified
hsa-miR-155-5p	MIMAT0000646	NOS3	4846	Luciferase reporter assay//qRT-PCR//Western blot//Western Blot	23108656|24905663	Unspecified
hsa-miR-155-5p	MIMAT0000646	NOTCH1	4851	qRT-PCR	32507875	Unspecified
hsa-miR-155-5p	MIMAT0000646	NOTCH2	4853	Proteomics//pSILAC//PAR-CLIP//qCLASH//HITS-CLIP	18668040|22100165|29386283|24389009	Unspecified
hsa-miR-155-5p	MIMAT0000646	NOVA1	4857	Reporter assay//Reporter assay
hsa-miR-155-5p	MIMAT0000646	NR1H3	10062	Luciferase reporter assay//qRT-PCR//Western blot	27746237	Unspecified
hsa-miR-155-5p	MIMAT0000646	NR3C1	2908	Proteomics//pSILAC//Chimeric fragments	18668040|24857550	Unspecified
hsa-miR-155-5p	MIMAT0000646	NSA2	10412	Proteomics//pSILAC//qCLASH	18668040|29386283	Unspecified
hsa-miR-155-5p	MIMAT0000646	NSD3	54904	Reporter assay//Reporter assay
hsa-miR-155-5p	MIMAT0000646	NSUN5	55695	Proteomics//pSILAC	18668040	Unspecified
hsa-miR-155-5p	MIMAT0000646	NT5E	4907	Proteomics//pSILAC//Proteomics
hsa-miR-155-5p	MIMAT0000646	NUCKS1	64710	Proteomics//pSILAC//Microarrays//PAR-CLIP//qCLASH	18668040|23592263|29386283	Unspecified
hsa-miR-155-5p	MIMAT0000646	NUP155	9631	Proteomics//PAR-CLIP//pSILAC	18668040|22291592|22100165	Unspecified
hsa-miR-155-5p	MIMAT0000646	NUP62	23636	Proteomics//Microarrays//pSILAC	18668040	Unspecified
hsa-miR-155-5p	MIMAT0000646	NUPL2	11097	Proteomics	18668040	Unspecified
hsa-miR-155-5p	MIMAT0000646	OBSCN	84033	Proteomics//pSILAC	18668040	Unspecified
hsa-miR-155-5p	MIMAT0000646	OCLN	100506658	Western blotting//Immunofluorescence	31852252	Unspecified
hsa-miR-155-5p	MIMAT0000646	OGFOD1	55239	Proteomics//R-Seq//pSILAC	18668040|24631284	Unspecified
hsa-miR-155-5p	MIMAT0000646	OLR1	4973	Western blot//Microarrays	21030878|18668040	Unspecified
hsa-miR-155-5p	MIMAT0000646	OSBPL10	114884	Proteomics//pSILAC	18668040	Unspecified
hsa-miR-155-5p	MIMAT0000646	OSBPL9	114883	Proteomics//pSILAC	18668040	Unspecified
hsa-miR-155-5p	MIMAT0000646	OSTM1	28962	HITS-CLIP//PAR-CLIP//Microarrays//R-Seq	22473208|22291592|18668040|30670076	Unspecified
hsa-miR-155-5p	MIMAT0000646	OTULIN	90268	Proteomics//PAR-CLIP//pSILAC	18668040|22291592	Unspecified
hsa-miR-155-5p	MIMAT0000646	OVCA2	124641	Proteomics	18668040	Unspecified
hsa-miR-155-5p	MIMAT0000646	OXCT1	5019	Proteomics//pSILAC//R-Seq//Microarrays//Chimeric fragments	18668040|24631284|24857550	Unspecified
hsa-miR-155-5p	MIMAT0000646	OXNAD1	92106	Proteomics//pSILAC	18668040	Unspecified
hsa-miR-155-5p	MIMAT0000646	P3H3	10536	Proteomics//pSILAC	18668040	Unspecified
hsa-miR-155-5p	MIMAT0000646	PACSIN2	11252	Proteomics//pSILAC	18668040	Unspecified
hsa-miR-155-5p	MIMAT0000646	PACSIN3	29763	Proteomics//pSILAC	18668040	Unspecified
hsa-miR-155-5p	MIMAT0000646	PAK2	5062	HITS-CLIP//Reporter assay//Reporter assay
hsa-miR-155-5p	MIMAT0000646	PALD1	27143	Reporter assay//Other//Reporter assay
hsa-miR-155-5p	MIMAT0000646	PALLD	23022	Proteomics//R-Seq//pSILAC//PAR-CLIP//Microarrays	18668040|24631284|23592263|30670076	Unspecified
hsa-miR-155-5p	MIMAT0000646	PAM16	51025	Proteomics//pSILAC	18668040	Unspecified
hsa-miR-155-5p	MIMAT0000646	PAPOLA	10914	Microarray//Other//PAR-CLIP//qCLASH//Microarrays//Chimeric fragments//R-Seq	19193853|22291592|24668909|22100165|29386283|18668040|20371350|24857550|24631284	Unspecified
hsa-miR-155-5p	MIMAT0000646	PATJ	10207	Flow//Immunoblot//Microarray//qRT-PCR	23603793	Unspecified
hsa-miR-155-5p	MIMAT0000646	PAXBP1	94104	PAR-CLIP//Proteomics//pSILAC//Microarrays//Other	18668040|20371350|22291592|20584899	Unspecified
hsa-miR-155-5p	MIMAT0000646	PAXX	286257	Proteomics//pSILAC	18668040	Unspecified
hsa-miR-155-5p	MIMAT0000646	PBRM1	55193	Proteomics//Reporter assay//Reporter assay
hsa-miR-155-5p	MIMAT0000646	PCCA	5095	PAR-CLIP//qCLASH	22100165|29386283|22291592	Unspecified
hsa-miR-155-5p	MIMAT0000646	PCCB	5096	Proteomics//pSILAC	18668040	Unspecified
hsa-miR-155-5p	MIMAT0000646	PCDH9	5101	Reporter assay//Reporter assay
hsa-miR-155-5p	MIMAT0000646	PCK2	5106	pSILAC, Microarrays//Other//pSILAC	37986224|21030878|18668040	Unspecified
hsa-miR-155-5p	MIMAT0000646	PCNT	5116	Proteomics//pSILAC	18668040	Unspecified
hsa-miR-155-5p	MIMAT0000646	PCYOX1	51449	Proteomics//PAR-CLIP//pSILAC//Microarrays	18668040|22291592	Unspecified
hsa-miR-155-5p	MIMAT0000646	PDAP1	11333	Proteomics//pSILAC	18668040	Unspecified
hsa-miR-155-5p	MIMAT0000646	PDCD10	11235	Proteomics//pSILAC	18668040	Unspecified
hsa-miR-155-5p	MIMAT0000646	PDCD4	27250	HITS-CLIP//Other//PAR-CLIP//Luciferase Reporter Assay//Chimeric fragments	22473208|20584899|22291592|24857550	Unspecified
hsa-miR-155-5p	MIMAT0000646	PDE12	201626	HITS-CLIP//Proteomics//R-Seq//PAR-CLIP//pSILAC	18668040|22473208|30670076|22100165	Unspecified
hsa-miR-155-5p	MIMAT0000646	PDE3A	5139	HITS-CLIP//Proteomics//pSILAC//Proteomics
hsa-miR-155-5p	MIMAT0000646	PDK1	5163	HITS-CLIP//Proteomics//pSILAC//PAR-CLIP	18668040|22473208|22291592	Unspecified
hsa-miR-155-5p	MIMAT0000646	PDLIM5	10611	pSILAC//Western blot//Microarrays//PAR-CLIP//R-Seq	18668040|20584899|22100165|22291592|30670076|23592263	Unspecified
hsa-miR-155-5p	MIMAT0000646	PDPR	55066	Proteomics//pSILAC	20371610|18668040	Unspecified
hsa-miR-155-5p	MIMAT0000646	PEA15	8682	Microarray//qRT-PCR//R-Seq	22815788|24631284	Unspecified
hsa-miR-155-5p	MIMAT0000646	PEBP1	5037	Proteomics//luciferasereporterassay//westernblotting//qrt-pcr//R-Seq//Microarrays//PAR-CLIP//pSILAC	18668040|32580736|30670076|24631284|22291592	Unspecified
hsa-miR-155-5p	MIMAT0000646	PELI1	57162	Microarray//Proteomics//PAR-CLIP	19193853|18668040|22291592	Unspecified
hsa-miR-155-5p	MIMAT0000646	PFDN4	5203	Proteomics//pSILAC	18668040	Unspecified
hsa-miR-155-5p	MIMAT0000646	PGRMC2	10424	HITS-CLIP//Proteomics//R-Seq//PAR-CLIP//pSILAC//qCLASH	18668040|22473208|30670076|24668909|24389009|22291592|24631284|23313552|29386283	Unspecified
hsa-miR-155-5p	MIMAT0000646	PHACTR2	9749	PAR-CLIP//Microarrays//R-Seq	22100165|22291592|18668040|30670076	Unspecified
hsa-miR-155-5p	MIMAT0000646	PHC2	1912	HITS-CLIP//Proteomics//pSILAC//Reporter assay//Other//Reporter assay
hsa-miR-155-5p	MIMAT0000646	PHF14	9678	Reporter assay//Reporter assay
hsa-miR-155-5p	MIMAT0000646	PHF17	79960	Luciferase reporter assay//Reporter assay
hsa-miR-155-5p	MIMAT0000646	PHF6	84295	Proteomics//pSILAC//PAR-CLIP	18668040|22291592|22100165	Unspecified
hsa-miR-155-5p	MIMAT0000646	PHGDH	26227	Proteomics//pSILAC	18668040	Unspecified
hsa-miR-155-5p	MIMAT0000646	PICALM	8301	HITS-CLIP//Proteomics//pSILAC//Reporter assay//R-Seq//PAR-CLIP//Luciferase Reporter Assay//Other//Microarrays//Reporter assay
hsa-miR-155-5p	MIMAT0000646	PIK3CA	5290	HITS-CLIP//Microarrays	22473208|18668040	Unspecified
hsa-miR-155-5p	MIMAT0000646	PIK3R1	5295	Luciferase reporter assay//qRT-PCR//Western blot//HITS-CLIP	22609116|24389009	Unspecified
hsa-miR-155-5p	MIMAT0000646	PKIA	5569	ChIP-seq//Immunoblot//Luciferase reporter assay//qRT-PCR//Microarrays//R-Seq//PAR-CLIP	22473996|18668040|30670076|23592263	Unspecified
hsa-miR-155-5p	MIMAT0000646	PKN2	5586	HITS-CLIP//Proteomics//pSILAC//Reporter assay//Luciferase Reporter Assay//Microarrays//PAR-CLIP//R-Seq//Other//qCLASH//Reporter assay
hsa-miR-155-5p	MIMAT0000646	PLAUR	5329	Proteomics//R-Seq//pSILAC	18668040|24631284	Unspecified
hsa-miR-155-5p	MIMAT0000646	PLEKHA2	59339	PAR-CLIP	22012620	Unspecified
hsa-miR-155-5p	MIMAT0000646	PLEKHA5	54477	Proteomics//pSILAC	18668040	Unspecified
hsa-miR-155-5p	MIMAT0000646	PLK1	5347	Proteomics//Microarrays//pSILAC//Chimeric fragments	18668040|24857550	Unspecified
hsa-miR-155-5p	MIMAT0000646	PLS1	5357	Reporter assay//Reporter assay
hsa-miR-155-5p	MIMAT0000646	PLXND1	23129	Proteomics//pSILAC//Proteomics
hsa-miR-155-5p	MIMAT0000646	PNPLA4	8228	Proteomics//pSILAC	18668040	Unspecified
hsa-miR-155-5p	MIMAT0000646	PNPLA8	50640	Proteomics//pSILAC//PAR-CLIP	18668040|22100165|22291592	Unspecified
hsa-miR-155-5p	MIMAT0000646	PNPT1	87178	Proteomics//qCLASH//HITS-CLIP//Microarrays//pSILAC//PAR-CLIP	18668040|29386283|24389009|22291592|22100165	Unspecified
hsa-miR-155-5p	MIMAT0000646	PODXL	5420	Proteomics//pSILAC//Proteomics
hsa-miR-155-5p	MIMAT0000646	POLE3	54107	Proteomics//pSILAC//Reporter assay//Other//Reporter assay
hsa-miR-155-5p	MIMAT0000646	POLE4	56655	Proteomics//pSILAC//Proteomics
hsa-miR-155-5p	MIMAT0000646	POLR1B	84172	Proteomics//pSILAC	18668040	Unspecified
hsa-miR-155-5p	MIMAT0000646	POLR2C	5432	HITS-CLIP//Proteomics//R-Seq//pSILAC	18668040|22473208|24631284	Unspecified
hsa-miR-155-5p	MIMAT0000646	PPAT	5471	pSILAC//Other	37986224|18668040	Unspecified
hsa-miR-155-5p	MIMAT0000646	PPFIBP1	8496	Proteomics//pSILAC//HITS-CLIP	18668040|33406413	Unspecified
hsa-miR-155-5p	MIMAT0000646	PPL	5493	Microarray//Proteomics//pSILAC//qRT-PCR//Proteomics
hsa-miR-155-5p	MIMAT0000646	PPM1G	5496	Proteomics//pSILAC	18668040	Unspecified
hsa-miR-155-5p	MIMAT0000646	PPP2R2A	5520	Proteomics//pSILAC//PAR-CLIP//R-Seq	18668040|22291592|24631284	Unspecified
hsa-miR-155-5p	MIMAT0000646	PPP5C	5536	pSILAC//Microarrays//Other	18668040|20680360	Unspecified
hsa-miR-155-5p	MIMAT0000646	PRAF2	11230	pSILAC	18668040	Unspecified
hsa-miR-155-5p	MIMAT0000646	PRKAR1A	5573	Reporter assay//Reporter assay
hsa-miR-155-5p	MIMAT0000646	PRKAR2A	5576	Proteomics//pSILAC//PAR-CLIP	18668040|22291592	Unspecified
hsa-miR-155-5p	MIMAT0000646	PRKCI	5584	Proteomics//pSILAC//Proteomics
hsa-miR-155-5p	MIMAT0000646	PRRC1	133619	PAR-CLIP//Chimeric fragments	21572407|20371350|24857550	Unspecified
hsa-miR-155-5p	MIMAT0000646	PRSS21	10942	Proteomics//pSILAC	18668040	Unspecified
hsa-miR-155-5p	MIMAT0000646	PSAT1	29968	Proteomics//R-Seq//Microarrays//pSILAC//PAR-CLIP	18668040|24631284|24668909	Unspecified
hsa-miR-155-5p	MIMAT0000646	PSEN1	5663	Proteomics//pSILAC//PAR-CLIP//Microarrays	18668040|22100165|22291592	Unspecified
hsa-miR-155-5p	MIMAT0000646	PSIP1	11168	ChIP-seq//Flow//Luciferase reporter assay//Microarray//Proteomics//qRT-PCR//Western blot//pSILAC//Microarrays//PAR-CLIP	18668040|23028330|26497687|22291592|24668909	Unspecified
hsa-miR-155-5p	MIMAT0000646	PSME3	10197	Proteomics//PAR-CLIP//pSILAC//Microarrays	18668040|22100165|22291592	Unspecified
hsa-miR-155-5p	MIMAT0000646	PSME4	23198	Proteomics//pSILAC//PAR-CLIP	18668040|22291592	Unspecified
hsa-miR-155-5p	MIMAT0000646	PSMG1	8624	Proteomics//pSILAC//Proteomics
hsa-miR-155-5p	MIMAT0000646	PTAR1	375743	HITS-CLIP//PAR-CLIP//Microarrays//R-Seq	22473208|22291592|18668040|30670076	Unspecified
hsa-miR-155-5p	MIMAT0000646	PTEN	5728	Immunohistochemistry//Luciferase reporter assay//qRT-PCR//Western blot//PAR-CLIP//qCLASH	27811366|28132399|22291592|23592263|29386283	Unspecified
hsa-miR-155-5p	MIMAT0000646	PTMS	5763	Proteomics//pSILAC//Microarrays	18668040	Unspecified
hsa-miR-155-5p	MIMAT0000646	PTN	5764	Microarray//qRT-PCR	22815788	Unspecified
hsa-miR-155-5p	MIMAT0000646	PTPRJ	5795	Proteomics//pSILAC//Proteomics
hsa-miR-155-5p	MIMAT0000646	PUS7	54517	Proteomics//pSILAC	18668040	Unspecified
hsa-miR-155-5p	MIMAT0000646	PYGL	5836	Proteomics//pSILAC	18668040	Unspecified
hsa-miR-155-5p	MIMAT0000646	QPCTL	54814	Proteomics//pSILAC	18668040	Unspecified
hsa-miR-155-5p	MIMAT0000646	QRICH1	54870	Proteomics//pSILAC//Chimeric fragments	18668040|24857550	Unspecified
hsa-miR-155-5p	MIMAT0000646	RAB11FIP2	22841	PAR-CLIP//Reporter assay//Reporter assay
hsa-miR-155-5p	MIMAT0000646	RAB14	51552	Proteomics//Microarrays//pSILAC	18668040	Unspecified
hsa-miR-155-5p	MIMAT0000646	RAB23	51715	Proteomics//pSILAC//Proteomics
hsa-miR-155-5p	MIMAT0000646	RAB27B	5874	Proteomics//pSILAC//Proteomics
hsa-miR-155-5p	MIMAT0000646	RAB2A	5862	Proteomics//pSILAC//PAR-CLIP//qCLASH	18668040|22100165|29386283	Unspecified
hsa-miR-155-5p	MIMAT0000646	RAB30	27314	HITS-CLIP//Proteomics//Microarrays//pSILAC//PAR-CLIP	18668040|23313552|23592263	Unspecified
hsa-miR-155-5p	MIMAT0000646	RAB34	83871	Proteomics//pSILAC//Proteomics
hsa-miR-155-5p	MIMAT0000646	RAB3B	5865	Microarray//HITS-CLIP//Microarrays	23807165|24389009|18668040	Unspecified
hsa-miR-155-5p	MIMAT0000646	RAB3IP	117177	PAR-CLIP	22100165	Unspecified
hsa-miR-155-5p	MIMAT0000646	RAB5C	5878	PAR-CLIP//Proteomics//pSILAC//Proteomics
hsa-miR-155-5p	MIMAT0000646	RAB6A	5870	Proteomics//pSILAC//Proteomics
hsa-miR-155-5p	MIMAT0000646	RAB6C	84084	Proteomics//HITS-CLIP//pSILAC	18668040|24389009	Unspecified
hsa-miR-155-5p	MIMAT0000646	RAC1	5879	HITS-CLIP//Reporter assay//PAR-CLIP//Other//Reporter assay
hsa-miR-155-5p	MIMAT0000646	RAD1	5810	Proteomics//Microarrays//pSILAC//PAR-CLIP//HITS-CLIP	18668040|22291592|24389009	Unspecified
hsa-miR-155-5p	MIMAT0000646	RAD23B	5887	Proteomics//pSILAC	18668040	Unspecified
hsa-miR-155-5p	MIMAT0000646	RAD51	5888	Flow//Immunofluorescence//Immunohistochemistry//Luciferase reporter assay//qRT-PCR//Western blot	24616504	Unspecified
hsa-miR-155-5p	MIMAT0000646	RAI14	26064	Proteomics//pSILAC//Proteomics
hsa-miR-155-5p	MIMAT0000646	RAP1B	5908	Proteomics//R-Seq//pSILAC//Microarrays	18668040|30670076|24631284	Unspecified
hsa-miR-155-5p	MIMAT0000646	RAPGEF2	9693	Reporter assay//Reporter assay
hsa-miR-155-5p	MIMAT0000646	RAPH1	65059	Microarray	23807165	Unspecified
hsa-miR-155-5p	MIMAT0000646	RARS	5917	Proteomics	18668040	Unspecified
hsa-miR-155-5p	MIMAT0000646	RASSF4	83937	Luciferase reporter assay//Western blotting//Immunohistochemistry (IHC)//qRT-PCR//Flow cytometry	33889514	Unspecified
hsa-miR-155-5p	MIMAT0000646	RBAK	57786	Microarray//qRT-PCR//Reporter assay//Reporter assay
hsa-miR-155-5p	MIMAT0000646	RBM22	55696	Proteomics//pSILAC//Microarrays	18668040	Unspecified
hsa-miR-155-5p	MIMAT0000646	RBM42	79171	Proteomics//pSILAC	18668040	Unspecified
hsa-miR-155-5p	MIMAT0000646	RBPJ	3516	Proteomics//pSILAC	18668040	Unspecified
hsa-miR-155-5p	MIMAT0000646	RCN2	5955	HITS-CLIP//Proteomics//pSILAC//Proteomics
hsa-miR-155-5p	MIMAT0000646	RCOR1	23186	HITS-CLIP//Proteomics//pSILAC//Proteomics
hsa-miR-155-5p	MIMAT0000646	RDH13	112724	Proteomics//pSILAC	18668040	Unspecified
hsa-miR-155-5p	MIMAT0000646	RETSAT	54884	Proteomics//pSILAC	18668040	Unspecified
hsa-miR-155-5p	MIMAT0000646	REV1	51455	HITS-CLIP	22473208	Unspecified
hsa-miR-155-5p	MIMAT0000646	RGL1	23179	HITS-CLIP//PAR-CLIP	22473208|22291592|23592263|22100165	Unspecified
hsa-miR-155-5p	MIMAT0000646	RHEB	6009	Microarray//Proteomics//pSILAC//Reporter assay//Other//Microarrays//qCLASH//R-Seq//Reporter assay
hsa-miR-155-5p	MIMAT0000646	RHEBP1	6008	PAR-CLIP	22100165|22291592|20371350	Unspecified
hsa-miR-155-5p	MIMAT0000646	RHOA	387	Luciferase reporter assay//qRT-PCR//Western blot//Other//Microarrays	18794355|28146427|18668040	Unspecified
hsa-miR-155-5p	MIMAT0000646	RICTOR	253260	Proteomics//PAR-CLIP//pSILAC	18668040|22291592|23592263	Unspecified
hsa-miR-155-5p	MIMAT0000646	RIF1	55183	Proteomics//R-Seq//pSILAC//PAR-CLIP//HITS-CLIP	18668040|24631284|22100165|22291592|23313552|23592263	Unspecified
hsa-miR-155-5p	MIMAT0000646	RING1	6015	Proteomics//pSILAC	18668040	Unspecified
hsa-miR-155-5p	MIMAT0000646	RIOK2	55781	Proteomics//pSILAC//PAR-CLIP	18668040|22291592	Unspecified
hsa-miR-155-5p	MIMAT0000646	RNF123	63891	ELISA//Immunofluorescence//Immunohistochemistry//Luciferase reporter assay//Next Generation Sequencing (NGS)//qRT-PCR//Reverse-phase protein array//Western blot//Microarrays//Luciferase Reporter Assay	21355095|28389511|18668040	Unspecified
hsa-miR-155-5p	MIMAT0000646	RNF2	6045	Proteomics//pSILAC	18668040	Unspecified
hsa-miR-155-5p	MIMAT0000646	RORA	6095	PAR-CLIP//Chimeric fragments//HITS-CLIP	21572407|20371350|22291592|23446348|24857550|24389009|22100165	Unspecified
hsa-miR-155-5p	MIMAT0000646	RP2	6102	Proteomics//R-Seq//pSILAC	18668040|30670076	Unspecified
hsa-miR-155-5p	MIMAT0000646	RPAP1	26015	Proteomics//pSILAC//R-Seq	18668040|30670076	Unspecified
hsa-miR-155-5p	MIMAT0000646	RPL39	6170	Proteomics//pSILAC	18668040	Unspecified
hsa-miR-155-5p	MIMAT0000646	RPRD1A	55197	Proteomics//pSILAC//Microarrays	18668040	Unspecified
hsa-miR-155-5p	MIMAT0000646	RPS20	6224	HITS-CLIP//PAR-CLIP//R-Seq	22473208|22291592|24631284	Unspecified
hsa-miR-155-5p	MIMAT0000646	RPTOR	57521	Luciferase reporter assay//Western blot//PAR-CLIP	27284727|23592263	Unspecified
hsa-miR-155-5p	MIMAT0000646	RQCD1	9125	Proteomics	18668040	Unspecified
hsa-miR-155-5p	MIMAT0000646	RRAGA	10670	Proteomics//Microarrays//pSILAC	18668040	Unspecified
hsa-miR-155-5p	MIMAT0000646	RREB1	6239	Proteomics//Proteomics
hsa-miR-155-5p	MIMAT0000646	RRM2	6241	Proteomics//pSILAC	18668040	Unspecified
hsa-miR-155-5p	MIMAT0000646	RSF1	51773	Proteomics//pSILAC	20209161|18668040	Unspecified
hsa-miR-155-5p	MIMAT0000646	RSRP1	57035	CLIP-Seq dataset analysis//PAR-CLIP	23592263|22291592|23446348|22100165|24668909	Unspecified
hsa-miR-155-5p	MIMAT0000646	RTFDC1	51507	Proteomics	20584899	Unspecified
hsa-miR-155-5p	MIMAT0000646	RTN3	10313	Proteomics//pSILAC//PAR-CLIP	18668040|22100165	Unspecified
hsa-miR-155-5p	MIMAT0000646	RUNX2	860	Luciferase reporter assay//qRT-PCR//Western blot//qCLASH//Luciferase Reporter Assay//Other	20427544|29386283	Unspecified
hsa-miR-155-5p	MIMAT0000646	S100A11	6282	Proteomics//pSILAC	18668040	Unspecified
hsa-miR-155-5p	MIMAT0000646	S1PR1	1901	HITS-CLIP//PAR-CLIP//Chimeric fragments	22473208|22291592|24857550|23592263	Unspecified
hsa-miR-155-5p	MIMAT0000646	SACM1L	22908	Proteomics//pSILAC//Proteomics
hsa-miR-155-5p	MIMAT0000646	SAMHD1	25939	Flow//Luciferase reporter assay//qRT-PCR//Western blot//R-Seq	25890101|30670076	Unspecified
hsa-miR-155-5p	MIMAT0000646	SAP30L	79685	Reporter assay//Reporter assay
hsa-miR-155-5p	MIMAT0000646	SARAF	51669	HITS-CLIP//R-Seq//PAR-CLIP	22473208|24631284|22291592|30670076	Unspecified
hsa-miR-155-5p	MIMAT0000646	SCAMP1	9522	Proteomics//pSILAC//Proteomics
hsa-miR-155-5p	MIMAT0000646	SCD	6319	Proteomics//PAR-CLIP//pSILAC//Microarrays	18668040|22291592	Unspecified
hsa-miR-155-5p	MIMAT0000646	SDCBP	6386	Immunocytochemistry//Immunohistochemistry//In situ hybridization//Luciferase reporter assay//Microarray//Proteomics//pSILAC//qRT-PCR//Reporter assay//Western blot//R-Seq//Microarrays//HITS-CLIP//Other//Luciferase Reporter Assay//Reporter assay
hsa-miR-155-5p	MIMAT0000646	SEC24B	10427	Proteomics//pSILAC	18668040	Unspecified
hsa-miR-155-5p	MIMAT0000646	SECISBP2	79048	HITS-CLIP//Reporter assay//Reporter assay
hsa-miR-155-5p	MIMAT0000646	SEL1L	6400	Luciferase reporter assay//qRT-PCR//Western blot//Microarrays	23661430|18668040	Unspecified
hsa-miR-155-5p	MIMAT0000646	SELE	6401	Luciferase reporter assay	19949084	Unspecified
hsa-miR-155-5p	MIMAT0000646	SELENOT	51714	PAR-CLIP	23592263	Unspecified
hsa-miR-155-5p	MIMAT0000646	SELT	51714	PAR-CLIP	23592263	Unspecified
hsa-miR-155-5p	MIMAT0000646	SEPTIN11	55752	Proteomics//Other//PAR-CLIP//Microarrays//R-Seq//pSILAC	19193853|20584899|22291592|18668040|30670076	Unspecified
hsa-miR-155-5p	MIMAT0000646	SERGEF	26297	HITS-CLIP	22473208	Unspecified
hsa-miR-155-5p	MIMAT0000646	SERTAD2	9792	Microarray//Other//PAR-CLIP	19193853|23592263|22291592	Unspecified
hsa-miR-155-5p	MIMAT0000646	SETD8	387893	HITS-CLIP	22473208	Unspecified
hsa-miR-155-5p	MIMAT0000646	SGPL1	8879	Proteomics//pSILAC//PAR-CLIP	18668040|23592263	Unspecified
hsa-miR-155-5p	MIMAT0000646	SH3BP4	23677	Proteomics//pSILAC//Proteomics
hsa-miR-155-5p	MIMAT0000646	SH3PXD2A	9644	Luciferase reporter assay//qRT-PCR//PAR-CLIP//qCLASH//Luciferase Reporter Assay	22797699|23592263|22291592|29386283|22100165	Unspecified
hsa-miR-155-5p	MIMAT0000646	SHANK2	22941	Luciferase reporter assay//qRT-PCR	22797699	Unspecified
hsa-miR-155-5p	MIMAT0000646	SIN3A	25942	Proteomics//HITS-CLIP//pSILAC	18668040|24038734	Unspecified
hsa-miR-155-5p	MIMAT0000646	SIRT1	23411	HITS-CLIP	22473208|27646435	Unspecified
hsa-miR-155-5p	MIMAT0000646	SKI	6497	Immunohistochemistry//Luciferase reporter assay//Northern blot//qRT-PCR//Western blot//R-Seq//qPCR//Luciferase Reporter Assay//PAR-CLIP//Western Blot//Microarrays	21062812|21466664|24631284|21572407|30670076|23592263|18668040	Unspecified
hsa-miR-155-5p	MIMAT0000646	SKIV2L2	23517	Proteomics	20584899	Unspecified
hsa-miR-155-5p	MIMAT0000646	SLC11A2	4891	HITS-CLIP//R-Seq//Microarrays//PAR-CLIP	22473208|30670076|18668040|22291592|22100165	Unspecified
hsa-miR-155-5p	MIMAT0000646	SLC12A4	6560	Proteomics//pSILAC	18668040	Unspecified
hsa-miR-155-5p	MIMAT0000646	SLC1A5	6510	Proteomics//PAR-CLIP//Chimeric fragments//R-Seq//pSILAC	18668040|22100165|22291592|24857550|24631284	Unspecified
hsa-miR-155-5p	MIMAT0000646	SLC25A19	60386	Proteomics//pSILAC	18668040	Unspecified
hsa-miR-155-5p	MIMAT0000646	SLC25A40	55972	Proteomics//pSILAC//Proteomics
hsa-miR-155-5p	MIMAT0000646	SLC27A2	11001	Proteomics//pSILAC	18668040	Unspecified
hsa-miR-155-5p	MIMAT0000646	SLC30A1	7779	PAR-CLIP//Proteomics//pSILAC//R-Seq//Proteomics
hsa-miR-155-5p	MIMAT0000646	SLC30A7	148867	Proteomics//pSILAC//PAR-CLIP//R-Seq	18668040|22291592|30670076	Unspecified
hsa-miR-155-5p	MIMAT0000646	SLC33A1	9197	Reporter assay//Reporter assay
hsa-miR-155-5p	MIMAT0000646	SLC35A1	10559	PAR-CLIP//Chimeric fragments	22100165|22291592|24857550	Unspecified
hsa-miR-155-5p	MIMAT0000646	SLC35F2	54733	HITS-CLIP//Reporter assay//R-Seq//PAR-CLIP//Other//Microarrays//Reporter assay
hsa-miR-155-5p	MIMAT0000646	SLC38A5	92745	Proteomics//pSILAC	18668040	Unspecified
hsa-miR-155-5p	MIMAT0000646	SLC39A10	57181	Microarray//Microarrays//PAR-CLIP//R-Seq//Other	19193853|18668040|23592263|30670076	Unspecified
hsa-miR-155-5p	MIMAT0000646	SLC39A14	23516	Proteomics//pSILAC//PAR-CLIP	18668040|22291592	Unspecified
hsa-miR-155-5p	MIMAT0000646	SLC7A1	6541	Proteomics//PAR-CLIP//pSILAC//R-Seq	18668040|24668909|23592263|24631284	Unspecified
hsa-miR-155-5p	MIMAT0000646	SLC7A11	23657	Proteomics//pSILAC//R-Seq//PAR-CLIP	18668040|24631284|22291592	Unspecified
hsa-miR-155-5p	MIMAT0000646	SLC9A3R2	9351	Proteomics//Microarrays//pSILAC	18668040	Unspecified
hsa-miR-155-5p	MIMAT0000646	SMAD1	4086	Luciferase reporter assay//Proteomics//pSILAC//qRT-PCR//Western blot//Other//HITS-CLIP//Luciferase Reporter Assay//Microarrays	20427544|18668040|24389009	Unspecified
hsa-miR-155-5p	MIMAT0000646	SMAD2	4087	HITS-CLIP//Luciferase reporter assay//qRT-PCR//Reporter assay//Western blot//Other//Reporter assay
hsa-miR-155-5p	MIMAT0000646	SMAD3	4088	Western blot//Microarrays	21036908|18668040	Unspecified
hsa-miR-155-5p	MIMAT0000646	SMAD4	4089	Western blot	21036908	Unspecified
hsa-miR-155-5p	MIMAT0000646	SMAD5	4090	immunoblot//Luciferase reporter assay//Proteomics//qRT-PCR//Western blot//Other//Microarrays//pSILAC//PAR-CLIP//Chimeric fragments//R-Seq//Luciferase Reporter Assay	18367535|20133617|20427544|18668040|22291592|24857550|30670076	Unspecified
hsa-miR-155-5p	MIMAT0000646	SMARCA4	6597	HITS-CLIP//qRT-PCR//Reporter assay//Western blot//Reporter assay
hsa-miR-155-5p	MIMAT0000646	SMARCD2	6603	Proteomics//pSILAC	18668040	Unspecified
hsa-miR-155-5p	MIMAT0000646	SMARCE1	6605	Proteomics//R-Seq//pSILAC	18668040|24631284	Unspecified
hsa-miR-155-5p	MIMAT0000646	SNAP29	9342	Proteomics//pSILAC//Proteomics
hsa-miR-155-5p	MIMAT0000646	SNTB2	6645	Proteomics//pSILAC//PAR-CLIP	18668040|22291592|23592263|22100165	Unspecified
hsa-miR-155-5p	MIMAT0000646	SNX6	58533	Proteomics//pSILAC	18668040	Unspecified
hsa-miR-155-5p	MIMAT0000646	SOCS1	8651	ELISA//HITS-CLIP//Immunoprecipitaion//Luciferase reporter assay//Microarray//Northern blot//Proteomics//qRT-PCR//Western blot//Other//Western Blot//Luciferase Reporter Assay//R-Seq	20354188|21355095|22387553|22771905|18668040|22473208|24351865|23436936|27470349|25998827|27817193|27811366|30670076|19144316	Unspecified
hsa-miR-155-5p	MIMAT0000646	SOCS3	9021	qRT-PCR	23428672	Unspecified
hsa-miR-155-5p	MIMAT0000646	SOCS6	9306	Luciferase reporter assay//Next Generation Sequencing (NGS)//qRT-PCR//Western blot//PAR-CLIP//R-Seq//Microarrays	26692956|27570566|27811366|22291592|23592263|30670076|18668040	Unspecified
hsa-miR-155-5p	MIMAT0000646	SOX1	6656	Luciferase Reporter Assay//ChIP-seq//Immunohistochemistry (IHC)//Luciferase reporter assay//qRT-PCR//Western blotting	37986224|32675943	Unspecified
hsa-miR-155-5p	MIMAT0000646	SOX6	55553	Luciferase reporter assay//qRT-PCR//Western blot//Western Blot//Luciferase Reporter Assay//qPCR	21989846	Unspecified
hsa-miR-155-5p	MIMAT0000646	SP1	6667	HITS-CLIP//PAR-CLIP//qCLASH//Chimeric fragments//Microarrays	22473208|22291592|29386283|24389009|24668909|22100165|24857550|23592263|18668040	Unspecified
hsa-miR-155-5p	MIMAT0000646	SPCS1	28972	Proteomics//pSILAC	18668040	Unspecified
hsa-miR-155-5p	MIMAT0000646	SPECC1	92521	Proteomics//pSILAC	18668040	Unspecified
hsa-miR-155-5p	MIMAT0000646	SPI1	6688	HITS-CLIP//Immunoprecipitaion//Luciferase reporter assay//Proteomics//qRT-PCR//Reporter assay//Western blot	19386588|20680360|18668040|25288398|22473208|25092144	Unspecified
hsa-miR-155-5p	MIMAT0000646	SPIN1	10927	Proteomics//PAR-CLIP//Microarrays//pSILAC	18668040|22100165|22291592	Unspecified
hsa-miR-155-5p	MIMAT0000646	SPRED1	161742	PAR-CLIP//Microarrays//R-Seq	23446348|18668040|23592263|30670076	Unspecified
hsa-miR-155-5p	MIMAT0000646	SRPK2	6733	Proteomics//pSILAC	18668040	Unspecified
hsa-miR-155-5p	MIMAT0000646	SRSF1	6426	HITS-CLIP//Microarrays	22473208|18668040	Unspecified
hsa-miR-155-5p	MIMAT0000646	SRSF2	6427	Proteomics//pSILAC	18668040	Unspecified
hsa-miR-155-5p	MIMAT0000646	SSH2	85464	HITS-CLIP//PAR-CLIP//Chimeric fragments//Microarrays	22473208|22291592|23446348|22100165|24857550|18668040	Unspecified
hsa-miR-155-5p	MIMAT0000646	SSSCA1	10534	Proteomics	18668040	Unspecified
hsa-miR-155-5p	MIMAT0000646	SSU72	29101	HITS-CLIP//PAR-CLIP	22473208|23592263|22100165	Unspecified
hsa-miR-155-5p	MIMAT0000646	SSX2IP	117178	Reporter assay//Reporter assay
hsa-miR-155-5p	MIMAT0000646	STAG2	10735	Proteomics//pSILAC//PAR-CLIP//R-Seq//Microarrays	18668040|22100165|22291592|24631284|23592263	Unspecified
hsa-miR-155-5p	MIMAT0000646	STAT1	6772	Luciferase reporter assay//Western blot//Chimeric fragments//PAR-CLIP//Microarrays//R-Seq	28418858|24857550|22291592|18668040|24631284	Unspecified
hsa-miR-155-5p	MIMAT0000646	STAT3	6774	Proteomics//Microarrays//pSILAC//PAR-CLIP//Chimeric fragments	18668040|23592263|24857550	Unspecified
hsa-miR-155-5p	MIMAT0000646	STIM1	6786	Proteomics//pSILAC	18668040	Unspecified
hsa-miR-155-5p	MIMAT0000646	STK24	8428	Proteomics//pSILAC	18668040	Unspecified
hsa-miR-155-5p	MIMAT0000646	STRBP	55342	Proteomics//pSILAC	18668040	Unspecified
hsa-miR-155-5p	MIMAT0000646	STRN	6801	Proteomics//PAR-CLIP//pSILAC	18668040|22291592	Unspecified
hsa-miR-155-5p	MIMAT0000646	STRN3	29966	HITS-CLIP//PAR-CLIP	22473208|22100165	Unspecified
hsa-miR-155-5p	MIMAT0000646	STX5	6811	Proteomics//pSILAC	18668040	Unspecified
hsa-miR-155-5p	MIMAT0000646	STXBP2	6813	Proteomics//pSILAC	18668040	Unspecified
hsa-miR-155-5p	MIMAT0000646	SUPT5H	6829	Proteomics//pSILAC	18668040	Unspecified
hsa-miR-155-5p	MIMAT0000646	SUZ12	23512	Proteomics//PAR-CLIP//pSILAC//R-Seq//qCLASH	18668040|22291592|22100165|30670076|29386283	Unspecified
hsa-miR-155-5p	MIMAT0000646	SWSAP1	126074	HITS-CLIP	22473208	Unspecified
hsa-miR-155-5p	MIMAT0000646	SYNE2	23224	Proteomics//pSILAC//Proteomics
hsa-miR-155-5p	MIMAT0000646	SYPL1	6856	Proteomics//pSILAC//Proteomics
hsa-miR-155-5p	MIMAT0000646	TAB2	23118	HITS-CLIP//Luciferase reporter assay//Microarray//qRT-PCR//Reporter assay//Western blot//PAR-CLIP//Microarrays//Other//Western Blot//Luciferase Reporter Assay//Reporter assay
hsa-miR-155-5p	MIMAT0000646	TACSTD2	4070	Proteomics//pSILAC//Proteomics
hsa-miR-155-5p	MIMAT0000646	TADA2B	93624	HITS-CLIP//PAR-CLIP//R-Seq	22473208|22291592|22100165|30670076	Unspecified
hsa-miR-155-5p	MIMAT0000646	TAF5L	27097	Reporter assay//Reporter assay
hsa-miR-155-5p	MIMAT0000646	TAPT1	202018	HITS-CLIP	22473208	Unspecified
hsa-miR-155-5p	MIMAT0000646	TBC1D14	57533	HITS-CLIP//Reporter assay//Luciferase Reporter Assay//PAR-CLIP//Other//Reporter assay
hsa-miR-155-5p	MIMAT0000646	TBC1D8B	54885	Reporter assay//Reporter assay
hsa-miR-155-5p	MIMAT0000646	TBCA	6902	Proteomics//pSILAC//Reporter assay//R-Seq//Other//Reporter assay
hsa-miR-155-5p	MIMAT0000646	TBRG1	84897	ChIP-seq//Luciferase reporter assay//Western blot	26497687	Unspecified
hsa-miR-155-5p	MIMAT0000646	TCEA1	6917	Proteomics//pSILAC	18668040	Unspecified
hsa-miR-155-5p	MIMAT0000646	TCF12	6938	Reporter assay//Reporter assay
hsa-miR-155-5p	MIMAT0000646	TCF4	6925	HITS-CLIP//PAR-CLIP//Chimeric fragments	22473208|22100165|22291592|24857550	Unspecified
hsa-miR-155-5p	MIMAT0000646	TDRD6	221400	HITS-CLIP	23824327	Unspecified
hsa-miR-155-5p	MIMAT0000646	TERF1	7013	immunohistochemistry//Luciferase reporter assay//Western blotting//R-Seq//Microarrays	24876105|30670076|18668040	Unspecified
hsa-miR-155-5p	MIMAT0000646	TFAM	7019	Luciferase reporter assay//qRT-PCR	25869329	Unspecified
hsa-miR-155-5p	MIMAT0000646	TFCP2	7024	Proteomics//PAR-CLIP//pSILAC//Microarrays	18668040|22291592	Unspecified
hsa-miR-155-5p	MIMAT0000646	TFPI	7035	Proteomics//pSILAC//R-Seq	18668040|24631284	Unspecified
hsa-miR-155-5p	MIMAT0000646	TGM2	7052	Proteomics//Microarrays//pSILAC	18668040	Unspecified
hsa-miR-155-5p	MIMAT0000646	THBS1	7057	Proteomics//R-Seq//pSILAC//Microarrays	18668040|30670076	Unspecified
hsa-miR-155-5p	MIMAT0000646	THOC7	80145	Proteomics//pSILAC	18668040	Unspecified
hsa-miR-155-5p	MIMAT0000646	THRB	7068	Luciferase reporter assay//Real time PCR	24849932	Unspecified
hsa-miR-155-5p	MIMAT0000646	TICAM2	353376	Proteomics	18668040	Unspecified
hsa-miR-155-5p	MIMAT0000646	TIMM13	26517	Proteomics//pSILAC	18668040	Unspecified
hsa-miR-155-5p	MIMAT0000646	TIMM8A	1678	Proteomics//pSILAC	18668040	Unspecified
hsa-miR-155-5p	MIMAT0000646	TJP1	7082	Proteomics//pSILAC	18668040	Unspecified
hsa-miR-155-5p	MIMAT0000646	TLE4	7091	Microarray//Reporter assay//Other//Reporter assay
hsa-miR-155-5p	MIMAT0000646	TM6SF1	53346	Luciferase reporter assay//Reporter assay//Other//Reporter assay
hsa-miR-155-5p	MIMAT0000646	TMBIM6	7009	Proteomics//pSILAC	18668040	Unspecified
hsa-miR-155-5p	MIMAT0000646	TMEM123	114908	HITS-CLIP//R-Seq//PAR-CLIP//Microarrays	22473208|24631284|22100165|18668040|23592263|22291592|30670076|21572407|23446348	Unspecified
hsa-miR-155-5p	MIMAT0000646	TMEM136	219902	PAR-CLIP	23446348|21572407|23592263	Unspecified
hsa-miR-155-5p	MIMAT0000646	TMEM167A	153339	Proteomics//pSILAC	20584899|18668040	Unspecified
hsa-miR-155-5p	MIMAT0000646	TMEM194A	23306	HITS-CLIP	22473208	Unspecified
hsa-miR-155-5p	MIMAT0000646	TMEM33	55161	Proteomics//PAR-CLIP//pSILAC//R-Seq	18668040|22291592|30670076	Unspecified
hsa-miR-155-5p	MIMAT0000646	TMEM41A	90407	pSILAC, Microarrays//Other//pSILAC	37986224|20584899|18668040	Unspecified
hsa-miR-155-5p	MIMAT0000646	TMEM66	51669	HITS-CLIP	22473208	Unspecified
hsa-miR-155-5p	MIMAT0000646	TMOD3	29766	Proteomics//PAR-CLIP//Chimeric fragments//Microarrays//pSILAC	18668040|22291592|24857550|23592263|23446348	Unspecified
hsa-miR-155-5p	MIMAT0000646	TMTC3	160418	Proteomics//pSILAC//R-Seq//PAR-CLIP	18668040|30670076|22291592|22100165	Unspecified
hsa-miR-155-5p	MIMAT0000646	TMX3	54495	Proteomics//pSILAC//Microarrays//PAR-CLIP	18668040|22291592|22100165	Unspecified
hsa-miR-155-5p	MIMAT0000646	TNFAIP2	7127	Proteomics//pSILAC	18668040	Unspecified
hsa-miR-155-5p	MIMAT0000646	TNFRSF10A	8797	Proteomics//pSILAC//Proteomics
hsa-miR-155-5p	MIMAT0000646	TNKS1BP1	85456	Proteomics//pSILAC	18668040	Unspecified
hsa-miR-155-5p	MIMAT0000646	TNPO1	3842	HITS-CLIP//Proteomics//PAR-CLIP//R-Seq//qCLASH//pSILAC//Chimeric fragments	21310411|22473208|22291592|24631284|30670076|22100165|29386283|18668040|24857550	Unspecified
hsa-miR-155-5p	MIMAT0000646	TOMM20	9804	Reporter assay//Reporter assay
hsa-miR-155-5p	MIMAT0000646	TOMM34	10953	Proteomics//pSILAC//R-Seq//Microarrays//PAR-CLIP	18668040|24631284|22100165	Unspecified
hsa-miR-155-5p	MIMAT0000646	TP53INP1	94241	HITS-CLIP//Immunohistochemistry//Luciferase reporter assay//Microarray//qRT-PCR//Reporter assay//Western blot//PAR-CLIP//Luciferase Reporter Assay//Western Blot//qPCR//Other//Reporter assay
hsa-miR-155-5p	MIMAT0000646	TPBG	7162	Proteomics//pSILAC//R-Seq	18668040|30670076	Unspecified
hsa-miR-155-5p	MIMAT0000646	TPD52	7163	Proteomics//PAR-CLIP//R-Seq//Microarrays//pSILAC	18668040|22100165|24668909|30670076|22291592	Unspecified
hsa-miR-155-5p	MIMAT0000646	TPP2	7174	Proteomics//pSILAC	18668040	Unspecified
hsa-miR-155-5p	MIMAT0000646	TPRKB	51002	HITS-CLIP//Proteomics//pSILAC//R-Seq//PAR-CLIP//Microarrays	18668040|22473208|24631284|22291592|22100165	Unspecified
hsa-miR-155-5p	MIMAT0000646	TRAK1	22906	Reporter assay//Reporter assay
hsa-miR-155-5p	MIMAT0000646	TRAM1	23471	HITS-CLIP//Proteomics//pSILAC//Proteomics
hsa-miR-155-5p	MIMAT0000646	TRAPPC13	80006	Other	37986224|20584899	Unspecified
hsa-miR-155-5p	MIMAT0000646	TRIM24	8805	Proteomics//pSILAC//PAR-CLIP	20584899|18668040|23446348	Unspecified
hsa-miR-155-5p	MIMAT0000646	TRIM32	22954	ChIP-seq//HITS-CLIP//Luciferase reporter assay//Microarray//Proteomics//pSILAC//qRT-PCR//Western blot//Proteomics
hsa-miR-155-5p	MIMAT0000646	TRIO	7204	Proteomics//HITS-CLIP//pSILAC//qCLASH//PAR-CLIP//Microarrays	18668040|24389009|29386283|22100165|24038734|22291592	Unspecified
hsa-miR-155-5p	MIMAT0000646	TRIP13	9319	HITS-CLIP//Proteomics//pSILAC//Reporter assay//Reporter assay
hsa-miR-155-5p	MIMAT0000646	TRMT1	55621	Proteomics//pSILAC	18668040	Unspecified
hsa-miR-155-5p	MIMAT0000646	TROVE2	6738	Proteomics	18668040	Unspecified
hsa-miR-155-5p	MIMAT0000646	TRPS1	7227	Microarray//qRT-PCR//PAR-CLIP//Microarrays	22815788|22291592|18668040	Unspecified
hsa-miR-155-5p	MIMAT0000646	TSHZ3	57616	Luciferase reporter assay//Luciferase Reporter Assay//Other	19177201|20026422	Unspecified
hsa-miR-155-5p	MIMAT0000646	TSPAN14	81619	HITS-CLIP//Reporter assay//Other//Luciferase Reporter Assay//R-Seq//PAR-CLIP//Microarrays//Reporter assay
hsa-miR-155-5p	MIMAT0000646	TSPAN3	10099	Proteomics//pSILAC	18668040	Unspecified
hsa-miR-155-5p	MIMAT0000646	TTC37	9652	Proteomics//PAR-CLIP	18668040|22291592	Unspecified
hsa-miR-155-5p	MIMAT0000646	TTC8	123016	HITS-CLIP	22473208	Unspecified
hsa-miR-155-5p	MIMAT0000646	TTF1	7270	Reporter assay//Reporter assay
hsa-miR-155-5p	MIMAT0000646	TWF1	5756	Microarray//Proteomics//pSILAC//qRT-PCR//Proteomics
hsa-miR-155-5p	MIMAT0000646	TWSG1	57045	HITS-CLIP//R-Seq	22473208|30670076|24631284	Unspecified
hsa-miR-155-5p	MIMAT0000646	TXNDC12	51060	Proteomics//pSILAC//Proteomics
hsa-miR-155-5p	MIMAT0000646	TXNRD1	7296	Proteomics//pSILAC//Proteomics
hsa-miR-155-5p	MIMAT0000646	TYRP1	7306	HITS-CLIP	19536157	Unspecified
hsa-miR-155-5p	MIMAT0000646	TYSND1	219743	Proteomics//pSILAC	18668040	Unspecified
hsa-miR-155-5p	MIMAT0000646	UAP1	6675	Proteomics//Microarrays//R-Seq//pSILAC	18668040|30670076|24631284	Unspecified
hsa-miR-155-5p	MIMAT0000646	UBA2	10054	Proteomics//pSILAC	18668040	Unspecified
hsa-miR-155-5p	MIMAT0000646	UBA3	9039	Proteomics//pSILAC	18668040	Unspecified
hsa-miR-155-5p	MIMAT0000646	UBE2D2	7322	Proteomics//pSILAC	18668040	Unspecified
hsa-miR-155-5p	MIMAT0000646	UBE2D3	7323	Proteomics//R-Seq//PAR-CLIP//pSILAC//Microarrays	18668040|24631284|22291592|30670076|22100165|23592263	Unspecified
hsa-miR-155-5p	MIMAT0000646	UBE2G1	7326	HITS-CLIP//PAR-CLIP//Microarrays	22473208|22100165|18668040	Unspecified
hsa-miR-155-5p	MIMAT0000646	UBE2H	7328	Proteomics//pSILAC//Microarrays	18668040	Unspecified
hsa-miR-155-5p	MIMAT0000646	UBE2J1	51465	Proteomics//pSILAC//Other//PAR-CLIP//qCLASH//R-Seq	18668040|22291592|29386283|24631284	Unspecified
hsa-miR-155-5p	MIMAT0000646	UBE2J2	118424	Proteomics//pSILAC//Chimeric fragments	18668040|24857550	Unspecified
hsa-miR-155-5p	MIMAT0000646	UBL3	5412	PAR-CLIP	21572407|23592263|22291592	Unspecified
hsa-miR-155-5p	MIMAT0000646	UBQLN1	29979	Proteomics//Reporter assay//R-Seq//PAR-CLIP//Other//Microarrays//pSILAC//Luciferase Reporter Assay//Reporter assay
hsa-miR-155-5p	MIMAT0000646	UBQLN2	29978	Proteomics//pSILAC	18668040	Unspecified
hsa-miR-155-5p	MIMAT0000646	UBR4	23352	PAR-CLIP//Proteomics//pSILAC//Chimeric fragments//qCLASH//HITS-CLIP	18668040|26701625|24857550|29386283|24389009|30455455|24038734	Unspecified
hsa-miR-155-5p	MIMAT0000646	UBTD2	92181	Reporter assay//Reporter assay
hsa-miR-155-5p	MIMAT0000646	UBXN1	51035	Proteomics//pSILAC	18668040	Unspecified
hsa-miR-155-5p	MIMAT0000646	UBXN2B	137886	HITS-CLIP//PAR-CLIP//Microarrays//R-Seq	22473208|22291592|22100165|18668040|30670076	Unspecified
hsa-miR-155-5p	MIMAT0000646	UFL1	23376	Proteomics//pSILAC//Proteomics
hsa-miR-155-5p	MIMAT0000646	UGDH	7358	Proteomics//Chimeric fragments//R-Seq//pSILAC	18668040|24857550|24631284	Unspecified
hsa-miR-155-5p	MIMAT0000646	UGT8	7368	Proteomics//pSILAC	18668040	Unspecified
hsa-miR-155-5p	MIMAT0000646	UPF2	26019	HITS-CLIP//Proteomics//Reporter assay//Reporter assay
hsa-miR-155-5p	MIMAT0000646	UQCRB	7381	PAR-CLIP	22100165|22291592|23592263|24668909	Unspecified
hsa-miR-155-5p	MIMAT0000646	UQCRFS1	7386	Luciferase reporter assay//Western blot	20550618	Unspecified
hsa-miR-155-5p	MIMAT0000646	USP8	9101	HITS-CLIP//PAR-CLIP	22473208|22291592	Unspecified
hsa-miR-155-5p	MIMAT0000646	VAMP3	9341	PAR-CLIP//Proteomics//pSILAC//qCLASH//Microarrays//Chimeric fragments//R-Seq//Proteomics
hsa-miR-155-5p	MIMAT0000646	VANGL1	81839	Proteomics//pSILAC//Chimeric fragments	20584899|18668040|24857550	Unspecified
hsa-miR-155-5p	MIMAT0000646	VAV2	7410	Proteomics//pSILAC	18668040	Unspecified
hsa-miR-155-5p	MIMAT0000646	VBP1	7411	Proteomics//pSILAC	18668040	Unspecified
hsa-miR-155-5p	MIMAT0000646	VCAM1	7412	qRT-PCR//Western Blot//qPCR	21310411|24905663	Unspecified
hsa-miR-155-5p	MIMAT0000646	VCPIP1	80124	HITS-CLIP//PAR-CLIP	22473208|22291592|22100165|24389009	Unspecified
hsa-miR-155-5p	MIMAT0000646	VEZF1	7716	HITS-CLIP//Proteomics//pSILAC//Proteomics
hsa-miR-155-5p	MIMAT0000646	VHL	7428	Luciferase reporter assay//qRT-PCR//PAR-CLIP//R-Seq	23353819|22291592|24631284	Unspecified
hsa-miR-155-5p	MIMAT0000646	VPS18	57617	Reporter assay//Other//Luciferase Reporter Assay//qCLASH	20584899|29386283	Unspecified
hsa-miR-155-5p	MIMAT0000646	VPS36	51028	HITS-CLIP//Proteomics//pSILAC	18668040|22473208	Unspecified
hsa-miR-155-5p	MIMAT0000646	VPS4B	9525	Proteomics//pSILAC	18668040	Unspecified
hsa-miR-155-5p	MIMAT0000646	WBP1L	54838	Reporter assay//Reporter assay
hsa-miR-155-5p	MIMAT0000646	WDFY1	57590	HITS-CLIP//Proteomics//pSILAC//PAR-CLIP//R-Seq//Microarrays//Proteomics
hsa-miR-155-5p	MIMAT0000646	WDR11	55717	Proteomics//pSILAC	18668040	Unspecified
hsa-miR-155-5p	MIMAT0000646	WDR82	80335	HITS-CLIP//PAR-CLIP	22473208|22291592|22100165|21572407|23446348	Unspecified
hsa-miR-155-5p	MIMAT0000646	WEE1	7465	Microarray//Reporter assay//Reporter assay
hsa-miR-155-5p	MIMAT0000646	WHSC1L1	54904	Reporter assay
hsa-miR-155-5p	MIMAT0000646	WNK1	65125	Microarray//qRT-PCR//Chimeric fragments	22815788|24857550	Unspecified
hsa-miR-155-5p	MIMAT0000646	WNT5A	7474	Proteomics//R-Seq//pSILAC	20584899|30670076|24631284|18668040	Unspecified
hsa-miR-155-5p	MIMAT0000646	WRB	7485	Proteomics	18668040	Unspecified
hsa-miR-155-5p	MIMAT0000646	WTH3DI	150786	pSILAC	18668040	Unspecified
hsa-miR-155-5p	MIMAT0000646	WWC1	23286	HITS-CLIP//Reporter assay//R-Seq//Luciferase Reporter Assay//Other//PAR-CLIP//Reporter assay
hsa-miR-155-5p	MIMAT0000646	XAF1	54739	Other	37986224|20584899	Unspecified
hsa-miR-155-5p	MIMAT0000646	XPC	7508	Proteomics//pSILAC	18668040	Unspecified
hsa-miR-155-5p	MIMAT0000646	XPNPEP1	7511	HITS-CLIP//PAR-CLIP	22473208|22100165|22291592	Unspecified
hsa-miR-155-5p	MIMAT0000646	XPO1	7514	Proteomics//pSILAC//PAR-CLIP//Chimeric fragments	18668040|22291592|24857550	Unspecified
hsa-miR-155-5p	MIMAT0000646	XPR1	9213	PAR-CLIP	22100165	Unspecified
hsa-miR-155-5p	MIMAT0000646	YARS	8565	Proteomics	18668040	Unspecified
hsa-miR-155-5p	MIMAT0000646	YBX3	8531	Proteomics//pSILAC	18668040	Unspecified
hsa-miR-155-5p	MIMAT0000646	YEATS2	55689	HITS-CLIP	22473208	Unspecified
hsa-miR-155-5p	MIMAT0000646	YWHAZ	7534	HITS-CLIP//Reporter assay//Reporter assay
hsa-miR-155-5p	MIMAT0000646	ZBTB18	10472	PAR-CLIP//Microarrays//luciferasereporterassay//westernblotting//qrt-pcr	23446348|21572407|20371350|18668040|22100165|22291592|33357126	Unspecified
hsa-miR-155-5p	MIMAT0000646	ZBTB38	253461	HITS-CLIP//PAR-CLIP//Microarrays//R-Seq	22473208|22291592|18668040|24631284|22100165	Unspecified
hsa-miR-155-5p	MIMAT0000646	ZC2HC1C	79696	Other	37986224|20584899	Unspecified
hsa-miR-155-5p	MIMAT0000646	ZFP36	7538	PAR-CLIP//qCLASH//HITS-CLIP	23592263|29386283|22100165|22291592|24389009	Unspecified
hsa-miR-155-5p	MIMAT0000646	ZIC3	7547	Luciferase reporter assay//Other//Luciferase Reporter Assay	18367535|19177201|20026422|20584899	Unspecified
hsa-miR-155-5p	MIMAT0000646	ZKSCAN1	7586	HITS-CLIP//PAR-CLIP	22473208|22291592|22100165	Unspecified
hsa-miR-155-5p	MIMAT0000646	ZKSCAN5	23660	HITS-CLIP//Proteomics//Proteomics
hsa-miR-155-5p	MIMAT0000646	ZNF148	7707	PAR-CLIP//Microarrays	23592263|21572407|22291592|18668040	Unspecified
hsa-miR-155-5p	MIMAT0000646	ZNF160	90338	HITS-CLIP	22473208|24389009	Unspecified
hsa-miR-155-5p	MIMAT0000646	ZNF207	7756	Proteomics//pSILAC	18668040	Unspecified
hsa-miR-155-5p	MIMAT0000646	ZNF236	7776	Microarray//Other	19193853	Unspecified
hsa-miR-155-5p	MIMAT0000646	ZNF248	57209	HITS-CLIP//Reporter assay//Reporter assay
hsa-miR-155-5p	MIMAT0000646	ZNF254	9534	HITS-CLIP//Reporter assay//Reporter assay
hsa-miR-155-5p	MIMAT0000646	ZNF257	113835	Other	37986224|20584899	Unspecified
hsa-miR-155-5p	MIMAT0000646	ZNF260	339324	HITS-CLIP//PAR-CLIP//R-Seq//Microarrays	22473208|22291592|30670076|18668040|22100165	Unspecified
hsa-miR-155-5p	MIMAT0000646	ZNF273	10793	Proteomics//Proteomics
hsa-miR-155-5p	MIMAT0000646	ZNF28	7576	HITS-CLIP//Reporter assay//Reporter assay
hsa-miR-155-5p	MIMAT0000646	ZNF300	91975	HITS-CLIP	22473208	Unspecified
hsa-miR-155-5p	MIMAT0000646	ZNF384	171017	Proteomics//Microarrays//pSILAC	18668040	Unspecified
hsa-miR-155-5p	MIMAT0000646	ZNF431	170959	HITS-CLIP//Microarray//PAR-CLIP//qRT-PCR//qCLASH	22473208|23592263|23446348|22815788|23313552|22291592|24668909|22927820|29386283|22100165	Unspecified
hsa-miR-155-5p	MIMAT0000646	ZNF468	90333	HITS-CLIP//Microarrays	22473208|18668040	Unspecified
hsa-miR-155-5p	MIMAT0000646	ZNF492	57615	HITS-CLIP	22473208	Unspecified
hsa-miR-155-5p	MIMAT0000646	ZNF493	284443	Reporter assay//Reporter assay
hsa-miR-155-5p	MIMAT0000646	ZNF500	26048	HITS-CLIP	23824327	Unspecified
hsa-miR-155-5p	MIMAT0000646	ZNF561	93134	Reporter assay//Reporter assay
hsa-miR-155-5p	MIMAT0000646	ZNF611	81856	Western blot//Other	20584899	Unspecified
hsa-miR-155-5p	MIMAT0000646	ZNF644	84146	PAR-CLIP//Microarrays	20371350|23592263|22291592|24668909|18668040|22100165|21572407	Unspecified
hsa-miR-155-5p	MIMAT0000646	ZNF652	22834	Luciferase reporter assay//Microarray//qRT-PCR//Reporter assay//Western blot//Other//Reporter assay
hsa-miR-155-5p	MIMAT0000646	ZNF678	339500	PAR-CLIP	21572407|22291592	Unspecified
hsa-miR-155-5p	MIMAT0000646	ZNF703	80139	PAR-CLIP	24398324|23446348|21572407|20371350|23592263|22291592	Unspecified
hsa-miR-155-5p	MIMAT0000646	ZNF714	148206	Microarray//qRT-PCR//PAR-CLIP	22815788|22291592|23592263|22100165	Unspecified
hsa-miR-155-5p	MIMAT0000646	ZNF83	55769	Reporter assay//Reporter assay
hsa-miR-155-5p	MIMAT0000646	ZNF98	148198	HITS-CLIP	22473208	Unspecified
hsa-miR-155-5p	MIMAT0000646	ZSWIM6	57688	HITS-CLIP//R-Seq//Microarrays	22473208|30670076|18668040	Unspecified
