# Supplementary material for: Downregulation of miR-27a-3p Modulates TGF-β Signaling and Dysregulates Metabolism in Glioblastoma
Source: Int J Mol Sci. 2025 Sep 8;26(17):8729. doi: 10.3390/ijms26178729 (PMC12429544; doi:10.3390/ijms26178729)
Supplement: Supplementary file 1 [file ijms-26-08729-s001.zip › Supplementary table 2 .xlsx]

## Sheet: mirnet_enrichment
Supplementary table 2. Significantly Enriched Pathways for the target-genes for miRNAs in this study
Pathway	Total	Expected	Hits	Pval	FDR
Pathways in cancer	310	29.3	60	2.31e-08	1.55e-06
Colorectal cancer	49	4.64	19	3.1e-08	1.55e-06
T cell receptor signaling pathway	98	9.28	26	6.92e-07	2.16e-05
Prostate cancer	87	8.24	24	8.66e-07	2.16e-05
Chronic myeloid leukemia	73	6.91	21	2.01e-06	4.02e-05
HTLV-I infection	199	18.8	39	5.92e-06	8.61e-05
Endometrial cancer	44	4.16	15	6.03e-06	8.61e-05
Pancreatic cancer	69	6.53	19	1.26e-05	0.000158
Lysine degradation	47	4.45	15	1.51e-05	0.000168
B cell receptor signaling pathway	75	7.1	19	4.54e-05	0.00043
Acute myeloid leukemia	57	5.4	16	4.73e-05	0.00043
Non-small cell lung cancer	52	4.92	15	5.76e-05	0.00048
Salmonella infection	72	6.82	18	8.68e-05	0.000609
RNA transport	126	11.9	26	9.09e-05	0.000609
Osteoclast differentiation	119	11.3	25	9.13e-05	0.000609
Insulin signaling pathway	137	13	27	0.000152	0.000941
Neurotrophin signaling pathway	123	11.6	25	0.00016	0.000941
Chagas disease (American trypanosomiasis)	89	8.42	20	0.000176	0.000978
Toll-like receptor signaling pathway	97	9.18	21	0.000213	0.00112
Glioma	65	6.15	16	0.000259	0.0013
Hepatitis C	100	9.47	21	0.000333	0.00159
Epithelial cell signaling in Helicobacter pylori infection	37	3.5	11	0.000423	0.00188
p53 signaling pathway	68	6.44	16	0.00045	0.00188
Melanoma	68	6.44	16	0.00045	0.00188
Adherens junction	70	6.63	16	0.000636	0.00254
Epstein-Barr virus infection	91	8.61	19	0.000685	0.00263
Bladder cancer	29	2.75	9	0.001	0.0037
Measles	102	9.66	20	0.00115	0.00411
Fc epsilon RI signaling pathway	75	7.1	16	0.00141	0.00486
Apoptosis	83	7.86	17	0.00162	0.0054
Bacterial invasion of epithelial cells	56	5.3	13	0.00174	0.00561
Jak-STAT signaling pathway	99	9.37	19	0.00198	0.00619
Influenza A	107	10.1	20	0.00212	0.00642
ErbB signaling pathway	87	8.24	17	0.00276	0.00812
Tuberculosis	174	16.5	28	0.00326	0.00882
Renal cell carcinoma	60	5.68	13	0.00335	0.00882
Dorso-ventral axis formation	12	1.14	5	0.00335	0.00882
Arrhythmogenic right ventricular cardiomyopathy (ARVC)	12	1.14	5	0.00335	0.00882
Shigellosis	47	4.45	11	0.00361	0.00908
Focal adhesion	200	18.9	31	0.00363	0.00908
Chemokine signaling pathway	189	17.9	29	0.00561	0.0132
Toxoplasmosis	93	8.8	17	0.00565	0.0132
Cell cycle	124	11.7	21	0.00566	0.0132
Transcriptional misregulation in cancer	19	1.8	6	0.00647	0.0147
Small cell lung cancer	80	7.57	15	0.00715	0.0159
Wnt signaling pathway	144	13.6	23	0.00805	0.0173
Pertussis	52	4.92	11	0.00814	0.0173
MAPK signaling pathway	265	25.1	37	0.00919	0.0191
Legionellosis	40	3.79	9	0.0107	0.0218
Thyroid cancer	28	2.65	7	0.0132	0.0264
Leishmaniasis	51	4.83	10	0.0192	0.0376
Regulation of actin cytoskeleton	182	17.2	26	0.0205	0.0394
mTOR signaling pathway	45	4.26	9	0.0228	0.043
Leukocyte transendothelial migration	108	10.2	17	0.024	0.0443
VEGF signaling pathway	76	7.19	13	0.0246	0.0443
TGF-beta signaling pathway	84	7.95	14	0.0248	0.0443
Sphingolipid metabolism	46	4.35	9	0.0261	0.0458
Amyotrophic lateral sclerosis (ALS)	39	3.69	8	0.027	0.0466
Tight junction	118	11.2	18	0.0275	0.0466
Rheumatoid arthritis	19	1.8	5	0.0283	0.0472
Viral myocarditis	26	2.46	6	0.0311	0.0506
Herpes simplex infection	103	9.75	16	0.0314	0.0506
Protein processing in endoplasmic reticulum	129	12.2	19	0.0332	0.0527
Valine	leucine and isoleucine degradation	44	4.16	8	0.0514
Progesterone-mediated oocyte maturation	80	7.57	12	0.0716	0.11
PPAR signaling pathway	64	6.06	10	0.0762	0.115
Malaria	11	1.04	3	0.0783	0.117
African trypanosomiasis	25	2.37	5	0.081	0.119
Carbohydrate digestion and absorption	18	1.7	4	0.0834	0.121
Endocytosis	101	9.56	14	0.0925	0.132
Glyoxylate and dicarboxylate metabolism	19	1.8	4	0.0982	0.138
Cocaine addiction	43	4.07	7	0.107	0.149
RNA degradation	60	5.68	9	0.109	0.149
Cholinergic synapse	95	8.99	13	0.11	0.149
Fc gamma R-mediated phagocytosis	97	9.18	13	0.125	0.167
Aminoacyl-tRNA biosynthesis	7	0.663	2	0.136	0.179
Hedgehog signaling pathway	56	5.3	8	0.155	0.2
Melanogenesis	101	9.56	13	0.156	0.2
Tryptophan metabolism	39	3.69	6	0.158	0.2
Regulation of autophagy	8	0.757	2	0.171	0.214
RIG-I-like receptor signaling pathway	49	4.64	7	0.177	0.216
Alzheimer's disease	49	4.64	7	0.177	0.216
Alanine	aspartate and glutamate metabolism	32	3.03	5	0.18
Synthesis and degradation of ketone bodies	9	0.852	2	0.207	0.244
Hypertrophic cardiomyopathy (HCM)	25	2.37	4	0.207	0.244
Aldosterone-regulated sodium reabsorption	34	3.22	5	0.215	0.25
Glycerolipid metabolism	52	4.92	7	0.218	0.251
Histidine metabolism	26	2.46	4	0.228	0.256
beta-Alanine metabolism	26	2.46	4	0.228	0.256
Natural killer cell mediated cytotoxicity	138	13.1	16	0.23	0.256
Steroid biosynthesis	18	1.7	3	0.239	0.26
Parkinson's disease	18	1.7	3	0.239	0.26
Amino sugar and nucleotide sugar metabolism	45	4.26	6	0.25	0.269
Amoebiasis	46	4.35	6	0.266	0.283
Huntington's disease	28	2.65	4	0.271	0.285
GnRH signaling pathway	94	8.9	11	0.274	0.285
Basal cell carcinoma	47	4.45	6	0.283	0.292
Cytosolic DNA-sensing pathway	20	1.89	3	0.293	0.299
Type II diabetes mellitus	48	4.54	6	0.3	0.303
Alcoholism	166	15.7	18	0.306	0.306
