# Supplementary material for: Downregulation of miR-27a-3p Modulates TGF-β Signaling and Dysregulates Metabolism in Glioblastoma
Source: Int J Mol Sci. 2025 Sep 8;26(17):8729. doi: 10.3390/ijms26178729 (PMC12429544; doi:10.3390/ijms26178729)
Supplement: Supplementary file 1 [file ijms-26-08729-s001.zip › Supplementary table 3.xlsx]

## Sheet: Intersections
Supplementary table 3. interactions obtained from the Venn diagram with data from predictive and validated platforms
miR-27a-3p_miRNet 2.0	miR-155-5p_miRNet 2.0	miR-27a-3p_TargetScan	miR-155-5p_TargetScan	miR-27a-3p_miRNet 2.0 ∩ miR-27a-3p_TargetScan	miR-27a-3p_miRNet 2.0 ∩ miR-155-5p_miRNet 2.0	miR-27a-3p_miRNet 2.0 ∩ miR-155-5p_miRNet 2.0 ∩ miR-27a-3p_TargetScan	miR-27a-3p_miRNet 2.0 ∩ miR-155-5p_miRNet 2.0 ∩ miR-27a-3p_TargetScan ∩ miR-155-5p_TargetScan	miR-27a-3p_miRNet 2.0 ∩ miR-155-5p_miRNet 2.0 ∩ miR-155-5p_TargetScan	miR-27a-3p_miRNet 2.0 ∩ miR-27a-3p_TargetScan ∩ miR-155-5p_TargetScan	miR-27a-3p_miRNet 2.0 ∩ miR-155-5p_TargetScan	miR-155-5p_miRNet 2.0 ∩ miR-27a-3p_TargetScan ∩ miR-155-5p_TargetScan	miR-155-5p_miRNet 2.0 ∩ miR-155-5p_TargetScan	miR-155-5p_miRNet 2.0 ∩ miR-27a-3p_TargetScan	miR-27a-3p_TargetScan ∩ miR-155-5p_TargetScan
ACER2	ABCC4	AGO2	TMEM202	ABCA1	ALDH9A1	APAF1	APC	ARL5B	C8orf4	NUFIP2	AAK1	ADAM10	ADD3	EHF
ADAR	ABHD16A	GCC2	TMPRSS11BNL	ABHD17C	AP1G1	ATPAF1	CAB39	HIF1A	CREB1	SP3	ANKFY1	ATP6V1C1	AGRN	BRWD3
ADGRL1	ABI2	PLK2	NDFIP1	ABL2	CAB39L	CDH6	CPEB4	PHC2	ELL2		ARID2	BACH1	ANKRD12	KLF3
ALDOA	ACOT7	SEC22A	ACTA1	ADAMTS5	CCND1	CSRP2	GSK3B	RPTOR	EN2		BCORL1	BAG5	ATXN10	LETMD1
AP3B2	ACOX1	GAB1	TMEM200C	ADD1	CCNT2	DCAF7	KRAS	TP53INP1	GATA3		CBFB	BCAT1	BRPF3	PANK1
AP3D1	ACTR2	SNAP25	H3F3A	ADORA2B	CEP55	FBXW7	NAA50	YWHAZ	MBTD1		CHD7	BCL10	CDC42BPB	NFIB
APBB2	ADAMTS4	ONECUT2	VMA21	AFF4	CTNND1	GPAM	RAP1B		MIER3		CREBRF	BDNF	CPD	ZNF385D
ARL6IP1	ADH5	KATNBL1	ACTL7A	AGPAT3	EGFR	MAPK14	RREB1		NR2F2		FOXO3	C10orf12	EDEM3	ACVR1
ATN1	AGL	ROR1	FAM83D	AKIRIN1	FADD	MET	SMAD2		PLAG1		FUBP1	C3orf18	ERMP1	JHDM1D
ATP7B	ago.-04	ST6GALNAC3	SPTSSA	ALG9	FSTL1	NFE2L2	SMAD5		RPS6KA5		HIVEP2	CARD11	FAM105B	UBR1
BAG2	AGTR1	HOXA5	ISCA2	AMOTL2	GCSAM	OSBPL10	SOCS6		SETD7		HMGCS1	CARHSP1	FAM120A	SOX11
BDNF-AS	AGTRAP	CCNC	FBXO22	ANKRD40	GNPNAT1	PDK1	WEE1		SOS1		KDM3A	CBL	GMPS	NFIA
BEX3	AIFM1	GREM1	DYNC1I1	APEX1	GPT2	PLXND1	WNK1		TAOK1		KIF3A	CCDC41	GNA13	WNK3
BNIP3	AIMP1	CCDC149	CYB561D1	APPBP2	MKLN1	RAB14	ZBTB18		TRIM23		MIDN	CDC37	GNB4	METTL21A
BRAT1	AKAP10	PXN	G2E3	ARL4C	MMS22L	SGPL1			ZFP36L2		MMP16	CDC73	IRF4	GDF6
BUB3	AKR1C3	FLRT3	MAP3K7	ARNTL	MRPS27	SLC7A11			ZNF618		MSI2	CEBPB	KCNN3	GRSF1
C2CD2L	AKR7A2	TXN2	GABRA1	ATF3	NEMP1	SP1					N4BP1	CEP41	KDELC2	EBF3
C2ORF44	AKT1	NDUFS4	CDX1	ATP5G3	NOLC1	SRSF1					NFAT5	CHAF1A	KPNA5	QKI
C5orf51	ALDH1A2	STAB2	NRG3	BMI1	OLR1	TFPI					NOVA1	CHD8	LIN7C	COL21A1
CARM1	ALDH3A2	AQP11	TCF7L2	BMPR2	PAK2	THRB					PDE3A	CHD9	LPL	TRIM44
CCNL2	ALDH5A1	FAM222B	TM9SF3	BTG2	PDLIM5	TMBIM6					PIK3CA	CKAP5	MARCKS	SATB2
CDC27	AMIGO2	GATC	CD274	C6orf120	PEBP1	TMEM167A					PKIA	CLDN1	MITF	VAV3
CEP162	ANAPC16	SLC6A1	RGP1	CAPN15	PTEN	TNPO1					PTPRJ	COLGALT1	PCDH9	SCN1A
CHEK2	ANPEP	NABP1	USP9X	CCNG1	RHOA	ZNF148					RAB11FIP2	COPS3	PCYOX1	SHH
COASY	ANTXR1	ZIC5	CACUL1	CCNK	SMAD3						RAPGEF2	CSF1R	PLEKHA2	FBXO33
COPZ1	ANXA2	LSAMP	VTI1B	CCNYL1	SMAD4						RORA	CSNK1A1	PSEN1	SMURF2
CPPED1	ARFIP1	AL021546.6	SMIM13	CD2AP	TMTC3						SERTAD2	CSNK1G2	RSF1	KSR1
CRISP2	ARFIP2	SRP19	FXR1	CELF1	TROVE2						TAB2	CTLA4	SLC30A7	GRIN2A
CUL1	ARGLU1	VEGFC	TCEB1	CELF2	UBE2G1						TAPT1	DET1	SRPK2	AGFG1
DAZAP2	ARL10	RASAL2	FOSL2	CFDP1	WDFY1						TMEM33	DHX40	SSSCA1	FAM126A
DERL1	ARL15	C1orf52	PCSK9	CNN3	ZFP36						WBP1L	DMTF1	SSX2IP	RPS6KB1
DPYD	ARL5A	PDE7B	RTKN2	CYP1B1	ZNF384						WWC1	DNAJB1	STAT1	XIAP
DYNC2LI1	ARL6IP5	GXYLT1	ARVCF	DCUN1D4								E2F2	STRBP	DCP2
ECT2	ARL8B	GOLM1	DUSP14	DDI2								EEF2	STRN	AICDA
ERC1	ARMC2	NR2F6	SGIP1	DKK2								EEFSEC	SUZ12	LRRC8B
EZH2	ARPC3	KIAA1109	OTUB2	DNAJC27								EHD1	TAF5L	TBR1
FAM136A	ASB6	RCAN2	FBXL17	DPY19L3								ETNK2	TBC1D8B	TNIK
FAM21C	ASNS	YWHAB	LCA5	DUSP5								ETS1	TMEM123	GPD1L
FAM49B	ASPH	SFXN2	FGF9	DYNLL2								FAM135A	UAP1	TRAF3
FAM73B	ATAD2	ACTA2	IAPP	DYRK3								FGF2	UGT8	FAM104A
FARSA	ATG3	KITLG	KDM5B	E2F7								FGF7	VANGL1	ZBTB39
FCHSD2	ATL2	TRPV3	C8orf44-SGK3	EFHD2								FLT1	VAV2	LCOR
FHL2	ATP13A1	NEK6	LSM14A	EIF2S2								FOS	XPO1	CAMK4
FIZ1	ATP6V1H	MMD	PDE9A	EIF5								FOXK1		ZC3H12B
FOXJ3	AURKA	CDS1	ETV3	EIF5A2								GNAS		ELAVL2
FOXN2	AURKB	B4GALT3	SCG2	ELMO1								GPM6B		CASD1
FZD9	AXL	REPS1	MPEG1	ENDOU								HBP1		REPS2
GLCCI1	B4GALT1	CACNA2D3	PDSS2	FAM217B								HERC4		SPTY2D1
GNB5	BCL2	TMUB1	XKR4	FAM69A								HHIP		ACVR2A
GPATCH11	BCL6	FAM193B	UPP2	FAM84B								HNRNPA3		ATAD2B
GRWD1	BCL7C	ARF3	C5orf64	FASN								IKBKE		CLCN5
GTF2IRD2	BET1	CDR2	SGK3	FBXO46								IL17RB		IL6ST
GYS1	BRI3BP	SLC39A11	C7orf71	FEM1B								INADL		SEPT11
HINT1	BTBD1	C7orf41	ATXN1L	FNDC3A								INPP5D		RLIM
HIST2H2AA3	BUD31	PTGDR	FBXO30	FOXO1								IRF2BP2		HECW2
HIST2H2AA4	C12orf10	FAM133B	KPNA1	FOXP4								ITK		MBD5
HLA-DRA	C14orf1	FBXO10	USP48	FRYL								JARID2		SESN3
HMGN1	C16orf62	EYA4	HS3ST3A1	GATA2								KANSL1		DOCK11
HMGXB4	C17orf80	GSPT1	SOCS5	GCA								KBTBD2		EPAS1
HOXB3	C3orf58	STMN2	RPS6KA3	GFPT2								KCTD3		NUP43
HOXD11	C9orf142	GPR174	SMUG1	GIPC1								LCORL		RNF111
ICK	CALU	PLEKHH1	SAMD12	GNG12								LNX2		RFX3
IFNG	CAMTA1	HOXB8	RBMS3	GRB2								LRP1B		UBN2
IFNR	CARD10	VWC2L	SMS	GSE1								LRRC40		ANTXR2
IMPA1	CARS	PPP4R2	TSSK1B	H3F3B								LRRC59		FUT9
ITCH	CARS2	ZNF608	INSIG2	H3F3C								MAFB		FAM168A
JMY	CASP3	INPP1	CD47	HAT1								MAP3K10		NFASC
KCTD12	CAT	SLC16A10	ALG6	HIPK2								MBNL3		TGFBR2
KCTD14	CBR4	SLITRK1	PODN	HMGCR								MEF2A		ACVR2B
KIAA1009	CCDC137	GALNT5	TRMT1L	HNRNPF								MEIS1
KLHDC3	CCDC82	PRR3	ATP6V1G1	HOXA10								MORC3
KMT2D	CCL2	SMAD9	GMCL1	HOXC11								MSH6
KMT5B	CCND2	MATN3	MLTK	HOXC6								MYB
KRTAP13-2	CCR9	GPATCH2L	ANKRD6	HRK								MYBL1
LAMP2	CCT2	THAP1	RNF149	ID4								MYLK
LBR	CD109	CACNG2	CSRNP2	IER3								MYO10
LENG1	CD36	AL355390.1	PPIL2	IGF1								MYO1D
LFNG	CD3EAP	C10orf137	C9orf78	INO80D								NKX3-1
LIMA1	CD4	ABHD5	CTTNBP2NL	ITSN2								NR1H3
LINC01089	CD68	TBX4	FBXO11	KHSRP								NSA2
LMNB2	CD81	LPAR6	USP14	KIAA1551								PALD1
LRRC61	CDC40	NEDD4	PRKD1	KMT2A								PALLD
MACC1	CDH13	ANK3	CA13	KMT2C								PAXBP1
MANEA	CDH2	GORASP1	MGP	LDLR								PDE12
MED30	CDK2	PNISR	CNIH1	LIFR								PEA15
MEI4	CDK4	GRIN2D	SOX10	LIN54								PELI1
MGEA5	CDK5	SNX12	UQCR11	LITAF								PHF17
MIGA2	CDK5RAP3	FAM184A	NGEF	LONRF1								PICALM
MPRIP	CDKN1B	RPA3-AS1	SALL1	LPCAT1								PIK3R1
MRC1	CDKN2A	HBEGF	SATB1	LPIN1								PKN2
MTSS1	CDV3	PLCL2	SEPHS1	LYSMD3								PRKAR1A
MYO1C	CECR5	RBPMS2	SLC2A12	MAP1B								PSMG1
MYO1F	CEP83	CPEB3	ELK3	MAP2K4								PTAR1
MYO9A	CFL2	RPN1	SYVN1	MED13								RAB30
NCBP2	CHAF1B	VSTM5	C11orf30	MED14								RAB3B
NDUFC2-KCTD14	CHRAC1	CA10	EXOSC7	MESDC1								RAB5C
NME2	CHRDL1	UNKL	RELA	METTL8								RAPH1
NRBP1	CHTOP	POGLUT1	EPHA3	MKNK2								RBAK
NUDT21	CHURC1	CKAP4	S100PBP	MMP13								RCN2
NUP133	CIAO1	GOSR2	FAM105A	MRPS14								RCOR1
NUP93	CIAPIN1	SLIT2	SLC12A6	MYT1								RHEB
NUS1	CISD2	WSB1	PDE7A	NECAP1								RICTOR
OTUD4	CLGN	TMEM194B	TBC1D15	NEURL1B								RNF123
PAX3	CLIC4	USP42	UHRF1BP1L	NF1								S1PR1
PEX7	CLINT1	GFPT1	FAHD2A	NGFRAP1								SAP30L
PFAS	CLTA	THOC1	HCFC2	NLK								SH3PXD2A
PIGO	CLTC	MARK1	FLJ20373	NLN								SHANK2
PIK3CG	CLUAP1	RGPD6	DNAJB7	NPEPPS								SIRT1
PINK1	CMSS1	ID3	STARD8	NR1D2								SKI
PJA2	CNDP2	FOSB	ZPLD1	NRAS								SKIV2L2
PKNOX1	CNNM3	UBE2V1	BPIFB2	NSD1								SLC33A1
PLA2G2D	CNOT10	MFSD2A	RSPO2	PAIP2								SMAD1
PMAIP1	CNOT6	GNS	BSDC1	PDHX								SMARCA4
PNKD	CNOT9	VAPB	FAM212B	PDIA5								SOCS1
PPIC	CNPPD1	ZNF268	RSRC2	PDS5B								SOX1
PREX1	COG2	NCOA7	PRMT10	PDZK1IP1								SPI1
PROX2	COL4A2	PSMA1	PIAS1	PEG10								SPIN1
PSAP	CORO1B	KCNK2	KIAA0087	PGM2L1								SPRED1
RABGAP1	CPT1A	TBPL1	OLFML3	PHB								STRN3
RBSN	CRAT	HLX	XRN1	PHLPP2								SWSAP1
RETREG2	CREB3L2	SEC62	SPOCK1	PISD								TADA2B
RGS6	CS	RAB4A	DCUN1D3	PITHD1								TBRG1
RPE	CSE1L	FDX1	THAP6	PLAGL2								TCF12
RPL19	CSNK1A1L	WISP1	HAUS6	PNRC2								TCF4
RPP25L	CTAGE5	EPB41L4A	SLC35F5	PPARG								TERF1
RPS18	CTNNA1	FAM65B	IL6R	PPIF								TLE4
RPS24	CTNNB1	CLPP	GRIP1	PRKAA2								TM6SF1
SCAMP3	CTNNBL1	C20orf194	SUFU	PRR14L								TMEM136
SEC16A	CTSA	KCNA4	KDM2A	PSPC1								TOMM20
SETD1B	CUL4B	ZBTB34	ENTPD5	RARA								TOMM34
SFXN1	CUTA	RGS17	TCHP	RBBP5								TPD52
SIGLEC1	CUX1	TAB3	BAIAP2L1	RGPD4								TRIM32
SLC16A1	CXCL10	C17orf85	NFYA	RMND5A								TRPS1
SLC26A2	CXCL8	CYSLTR2	SCML2	RNF139								TSHZ3
SLC46A3	CYB5A	STX16	GABRB2	RNF152								TSPAN14
SLC6A17	CYFIP1	GABRP	RP11-195F19.5	RNF182								UBQLN2
SLC6A8	CYP1A1	FASTKD5	CNTN4	RNF38								UBTD2
SLC7A2	CYP2U1	YWHAQ	ZBTB16	RUNX1								USP8
SNCG	CYP51A1	STYK1	SEMA5A	RXRA								VEZF1
SNRNP27	CYR61	SHE	BRD1	RYBP								ZBTB38
SNX25	DAG1	SLC16A13	ZMYND11	SEC24A								ZC2HC1C
SP4	DBN1	KCNK5	CXorf23	SEMA6A								ZIC3
SPIB	DCAF10	MAGI3	SMNDC1	SEMA6D								ZNF236
SPICE1	DCUN1D2	NRP2	WDR41	SEMA7A								ZNF248
STAU1	DDB2	UBE2NL	C9orf69	SERBP1								ZNF644
SUN2	DDRGK1	ING5	BTBD3	SERP1								ZNF652
SYK	DDX10	B3GNT7	BNC2	SERTAD3								ZNF703
TBC1D9	DDX17	PRKX	EPC2	SFRP1								ZSWIM6
TERF2IP	DDX3Y	GALNT7	VTI1A	SFXN4
THOC3	DEGS1	NETO1	SMTNL1	SGMS1
TIAL1	DEK	PURA	LRP12	SLC25A25
TIGD2	DENND1B	TMX1	PPP1R3A	SLC25A44
TLNRD1	DHCR24	SDC2	EMP2	SPATA13
TMEM254	DIAPH3	NRARP	SHOX	SPRY2
TMEM30A	DMD	PDK4	ICOSLG	SUCO
TMEM68	DNAAF5	LIMK1	PROX1	SUV420H1
TOR2A	DNAJC19	CDIP1	ZNF518B	SZRD1
TP53	DNAJC2	RPGRIP1L	CTDSPL2	TARDBP
TP53INP2	DNMT1	PDE8B	ZNRF3	TGFBR1
TPT1	DOCK1	PAPSS2	FZD5	TGFBR3
TRIM27	DOCK4	BCL3	C15orf61	TGOLN2
TRUB2	DOK2	TSLP	STXBP5L	TIMM10
TSEN54	DPP7	TMCC1	TBCK	TMED5
TSPYL1	DPY19L1	YPEL3	KLHL8	TMEM170B
TTC3	DR1	B3GAT2	STON1	TMEM91
TXNDC5	DRAP1	IFITM10	BRWD1	TMSB10
TXNIP	DSG2	NREP	PTPRD	TOMM40L
UBXN11	DYNC2H1	PAX9	SYT10	TOPBP1
USP25	ECI1	CEP135	SLC35E2B	UBE2D1
VPS35	EDN1	NFKBID	AGO4	UBR5
WASHC2C	EEF1A2	RAP2B	KIF26B	UGCG
WASL	EEF1E1	ACVR1C	G3BP2	USP46
WDCP	EIF2B2	SLC25A16	YWHAE	VPS26B
WDR77	EIF2B5	TXLNG	NUDT4	WDTC1
WNT9B	EIF3A	PDE6D	DHFR	YAP1
YIPF4	EIF3C	RELN	TFDP2	ZBTB10
ZFX	EIF3CL	TNRC18	CACNB4	ZBTB20
ZNF175	EIF3E	CNOT7	PDS5A	ZBTB37
ZNF460	EIF3F	NMB	RAPGEF4	ZFHX3
ZNF627	EIF3G	RNF141	GAB3	ZFP1
ZNF638	EIF3J	ASAH1	SLA	ZFP36L1
ZNF778	EIF4A1	BAZ2B	ECT2L	ZNF106
	EIF4E2	WDFY2	PITPNM3	ZNF800
	EIF4G2	MARCH5	PPTC7
	ELK4	SPHAR	KPNA4
	EML4	NXT2	CYP7B1
	ENTPD1	COLQ	SLC35E2
	EOGT	AK4	CD99L2
	EPB41L2	NUDT13	PLD5
	EPRS	PARD6B	MFAP3
	ERBB2IP	RSPO3	SEC14L5
	ERBIN	RSBN1L	TENM3
	ERGIC1	UBXN2A	ZDHHC20
	ERI1	UBE2F	UST
	ESRRA	MDFI	MYPN
	EXOC2	IKZF5	FOXP1
	EXOC3	SIX1	LZIC
	EXOC7	DLL4	GPR137B
	EXOSC2	NRK	ELF4
	EZH1	LPIN2	MEX3B
	F5	CD28	IPP
	FADS1	ARHGEF26	ARRB2
	FAM177A1	CACYBP	PEG3
	FAM199X	TTC39A	OSBPL2
	FAM3C	CTD-2140B24.4	HOOK1
	FAM76A	ARFGEF1	C6orf89
	FAM91A1	PPM1H	ZMYM2
	FAM96B	CDH11	RDX
	FAM98B	AK2	CLCC1
	FAR1	BRSK1	TBX20
	FASTKD1	SLC35F1	DOK6
	FCAMR	RGPD5	ASTN1
	FDFT1	PLA2G15	ETV1
	FEZ2	FOXN4	NMT2
	FGL2	HORMAD2	SIM2
	FIP1L1	PTGER3	EIF5B
	FITM2	LIN28B	PLEKHG3
	FKBP3	FRS3	NR3C2
	FLI1	PPP1CC	RHOQ
	FLNA	HMBOX1	ENTPD7
	FLNB	CLCN3	G3BP1
	FMNL2	ZMAT3	CDC42EP1
	FMNL3	FGF1	NPHP3
	FNDC3B	CDS2	SPIN3
	FOXE1	SLC24A4	KCTD7
	FUBP3	NRXN1	PSKH1
	GABARAPL1	RCBTB1	KCNA1
	GALC	GLTP	MID2
	GANAB	PAQR9	SEC61A2
	GAPVD1	KIAA1737	EBF1
	GAR1	TMEM170A	ULK2
	GATM	BZW1	HELZ
	GCFC2	TLK2	ARID4A
	GCLC	ST14	ELAVL4
	GEMIN5	ADAMTS10	CSF2RB
	GEN1	ZHX1	PARD3B
	GHITM	ASB11	PTPN4
	GLB1	KIAA1211L	AHCYL2
	GLG1	UBE2N	F13A1
	GLIPR1	OTX2	KIAA1468
	GLIPR2	NPAS3	CACNA1C
	GMPPA	GLRA2	CBFA2T2
	GNL3L	CCNJ	NFIX
	GOLPH3	YPEL2	VPS53
	GOLT1B	KCNJ6	MARK2
	GRPEL1	POU2F3	FTO
	H2AFY	SLC10A7	CNGB3
	HAL	AFAP1	GATAD2B
	HAX1	RUFY3	AGO3
	HDHD5	AMD1	FAM204A
	HEATR2	RALGAPA2	ST8SIA2
	HIKESHIP1	ABHD6	ERN1
	HK2	BTG1	NAV3
	HLA-DPA1	LARP4	ZFP3
	HNRNPA3P1	PTGFRN	GOLGA3
	HOMEZ	CAND1	ABHD2
	HSD17B12	CTH	CACNA2D1
	HSD17B7	ISL1	TIA1
	HSDL1	TMEM189-UBE2V1	HECW1
	HSPA13	TMEM189	KIF6
	HSPA4L	CABP1	MYLK4
	HSPB11	CSDC2	SMARCAD1
	HTRA1	SYNRG	PLCE1
	ICAM1	CAPZA1	VPS13B
	IER3IP1	CCM2	DUSP7
	IFIT5	PDPK1	PURB
	IFNGR1	ATP6V1A	SRCAP
	IGF2R	KCNJ1	PAM
	IGJ	STK39	ABCB11
	IKBIP	RIT1
	IL13RA1	FAM78A
	IL1B	COLGALT2
	IL2	IPMK
	IL6	ST3GAL6
	IL8	NEUROD6
	IMPAD1	PELI2
	INA	RP11-122A3.2
	INPP5A	TRAPPC8
	INPP5F	SRSF9
	INTS10	PIP5K1B
	INTS4	LBH
	INTS6	CCNY
	INTS7	SLC6A4
	INTS8	KPNA3
	IPO8	STXBP6
	IRAK2	ORC5
	ITGB4	OAF
	ITGB5	POM121C
	JADE1	DNAJC13
	JCHAIN	NRBF2
	JUN	PKIB
	JUNB	CSRNP1
	JUP	ERG
	KANK2	EYA1
	KCTD5	DROSHA
	KDELC1	C19orf81
	KDM1A	GPR125
	KDR	RAD9B
	KIAA0368	PRPF19
	KIAA0430	NIPAL4
	KIAA1715	EFNB2
	KIAA1841	NECAP2
	KIF14	RASSF3
	KIF22	CYP39A1
	KLF9	TSC1
	KLHL28	VGLL2
	KLHL42	MDM4
	KLHL5	ZNF597
	KMT5A	SS18L1
	KRCC1	TTC39B
	KRT6B	SBF2
	KRT80	SLC5A3
	KYNU	ARMC8
	L2HGDH	CCDC28B
	LARS	NEURL4
	LAT2	SMIM14
	LCLAT1	HAUS1
	LDOC1	NR5A2
	LEMD3	C12orf73
	LEPREL2	C2CD2
	LNPK	MEPCE
	LOC150786	HOXA13
	LONP2	CASC10
	LPGAT1	GPR75
	LRIF1	C16orf52
	LRRC8D	IGLON5
	LSM3	CPNE2
	LTN1	BEND7
	LUC7L2	BEND4
	LUC7L3	VANGL2
	LUZP1	VAT1L
	LY6K	KBTBD8
	MAN1A2	TEAD1
	MAP3K14	BAK1
	MAPK13	NAV2
	MARF1	CHIC1
	MARS	TSC22D2
	MARVELD1	ZNF462
	MASTL	ENAH
	MAT2B	FAM222A
	MATR3	TMEM9B
	MAVS	LOX
	MBLAC2	PTCHD1
	MCAM	CMTM4
	MCM8	SPTLC2
	MECP2	C14orf93
	MECR	ADAP1
	MED13L	G6PC2
	MEP1A	HSPD1
	MEST	RALYL
	METAP2	AHSG
	METTL7A	MAP3K4
	MEX3C	PALM2
	MFF	MAN2A1
	MGST2	COMMD3-BMI1
	MIA2	PRELID2
	MLH1	CBLB
	MOSPD2	TM2D3
	MOV10	CDC42EP3
	MPP2	SSH1
	MPP5	TTC9
	MPZL1	RCOR3
	MRPL16	SOWAHA
	MRPL18	ZMYM4
	MRPS34	MTMR4
	MRS2	EFNA2
	MSH2	TMEM233
	MTAP	RAB20
	MTARC1	LAPTM4B
	MTARC2	USP51
	MTFMT	ARRDC4
	MTHFD2	C6orf211
	MTRNR2L1	MYH10
	MTRNR2L3	DEPDC1B
	MTRNR2L5	LHX4
	MTRNR2L7	ALDH1L2
	MTRNR2L9	C2CD4A
	MUS81	PDPN
	MUT	BEND3
	MXI1	FBXO45
	MYC	VWDE
	MYD88	NEO1
	MYO19	RAB11FIP1
	MYO1E	CNNM2
	MYO6	H2AFZ
	NAA16	SHC4
	NAA25	CDH5
	NAMPT	EML1
	NARS	STAC
	NASP	GALNT3
	NCAPD2	SRL
	NCAPG	HAPLN1
	NCKAP1	VEGFB
	NDNL2	RNGTT
	NDUFAF2	ALDH4A1
	NES	EBI3
	NEU1	EEPD1
	NEUROG1	PAIP2B
	NFATC2IP	ITGA1
	NFKB1	CDHR2
	NFYC	RAB39B
	NMD3	TFAP2B
	NOB1	SLC9A7
	NOS2	NKAIN1
	NOS3	RELT
	NOTCH1	SMPD3
	NOTCH2	AP2B1
	NR3C1	LPPR1
	NSD3	PRKCD
	NSUN5	NGFR
	NT5E	BICC1
	NUCKS1	RNF207
	NUP155	CACNB2
	NUP62	PRKCB
	NUPL2	SMOC2
	OBSCN	PRMT8
	OCLN	SIK1
	OGFOD1	ZCCHC24
	OSBPL9	AIDA
	OSTM1	FBLN5
	OTULIN	RNF146
	OVCA2	CABLES2
	OXCT1	VASH2
	OXNAD1	CXADR
	P3H3	FAM172A
	PACSIN2	SH3BGRL2
	PACSIN3	HUNK
	PAM16	ZBTB42
	PAPOLA	SREK1
	PATJ	LSM12
	PAXX	PCNX
	PBRM1	BBX
	PCCA	KCNMB4
	PCCB	GABRB1
	PCK2	RGPD3
	PCNT	ARX
	PDAP1	FGF14
	PDCD10	MOSPD3
	PDCD4	GCNT2
	PDPR	ZNF579
	PFDN4	GK
	PGRMC2	MTSS1L
	PHACTR2	GRM5
	PHF14	MSL1
	PHF6	SLC35F3
	PHGDH	DTNA
	PLAUR	RS1
	PLEKHA5	GPD2
	PLK1	PPAP2B
	PLS1	ITGA8
	PNPLA4	CALD1
	PNPLA8	LPHN2
	PNPT1	MICALCL
	PODXL	KIAA1147
	POLE3	CCDC71
	POLE4	LANCL3
	POLR1B	SLC22A23
	POLR2C	SUMO2
	PPAT	GPR133
	PPFIBP1	SH3RF1
	PPL	RGS1
	PPM1G	GATA6
	PPP2R2A	GPR135
	PPP5C	CDK5R1
	PRAF2	SLC35F4
	PRKAR2A	PIGA
	PRKCI	RNF144A
	PRRC1	RPN2
	PRSS21	TRABD2B
	PSAT1	PCGF3
	PSIP1	WDR37
	PSME3	MPP6
	PSME4	C12orf49
	PTMS	JAZF1
	PTN	KCTD16
	PUS7	SMIM17
	PYGL	C1orf173
	QPCTL	ARHGAP21
	QRICH1	STAG1
	RAB23	CDK18
	RAB27B	MIER2
	RAB2A	KLHL31
	RAB34	NRG1
	RAB3IP	ICOS
	RAB6A	SFSWAP
	RAB6C	MICU3
	RAC1	NUP153
	RAD1	GRIK3
	RAD23B	NHLH2
	RAD51	SORL1
	RAI14	TMEM110
	RARS	MEF2C
	RASSF4	IRS1
	RBM22	RAB33B
	RBM42	NCOA1
	RBPJ	NCAM1
	RDH13	EPB41L1
	RETSAT	MARCH6
	REV1	SUB1
	RGL1	KCMF1
	RHEBP1	INSM2
	RIF1	BBC3
	RING1	SNN
	RIOK2	BLOC1S5
	RNF2	FLJ00388
	RP2	KLHL29
	RPAP1	STIM2
	RPL39	PER2
	RPRD1A	ATP8B2
	RPS20	INSR
	RQCD1	SGPP1
	RRAGA	BMP2K
	RRM2	GAREM
	RSRP1	GZF1
	RTFDC1	RAB3D
	RTN3	GATAD2A
	RUNX2	ABHD13
	S100A11	RGPD8
	SACM1L	NOL4
	SAMHD1	PDGFRA
	SARAF	RUNX1T1
	SCAMP1	SHB
	SCD	POU3F2
	SDCBP	EPB41
	SEC24B	INPP5J
	SECISBP2	CASP8
	SEL1L	NHS
	SELE	CHST1
	SELENOT	HIC1
	SELT	FNDC4
	SEPTIN11	EMCN
	SERGEF	FCRL1
	SETD8	DIRAS1
	SH3BP4	FOXP2
	SIN3A	LYPD3
	SLC11A2	KIAA1644
	SLC12A4	SURF4
	SLC1A5	LPPR5
	SLC25A19	UQCC1
	SLC25A40	PLAA
	SLC27A2	SEMA4F
	SLC30A1	PPIG
	SLC35A1	PTRH2
	SLC35F2	CADM1
	SLC38A5	DIRC2
	SLC39A10	EHD3
	SLC39A14	KIAA0247
	SLC7A1	PLEKHH2
	SLC9A3R2	GSPT2
	SMARCD2	PAQR7
	SMARCE1	PDE3B
	SNAP29	F3
	SNTB2	PHF13
	SNX6	CAMK2D
	SOCS3	LHX8
	SOX6	NPTN
	SPCS1	PRKCH
	SPECC1	CTDSP2
	SRSF2	UBE2W
	SSH2	YES1
	SSU72	ZKSCAN2
	STAG2	SLC6A6
	STAT3	IKZF2
	STIM1	SOX7
	STK24	ELFN2
	STX5	ATP2B1
	STXBP2	FKBP14
	SUPT5H	NCS1
	SYNE2	PMF1-BGLAP
	SYPL1	CBFA2T3
	TACSTD2	PDE10A
	TBC1D14	CALM3
	TBCA	BACE1
	TCEA1	CAMK1D
	TDRD6	TRIP4
	TFAM	HCN4
	TFCP2	CCDC92
	TGM2	SKOR1
	THBS1	RBM12B
	THOC7	HEG1
	TICAM2	DCX
	TIMM13	B4GALNT4
	TIMM8A	FBLN2
	TJP1	CCDC120
	TMEM194A	FAM13A
	TMEM41A	G6PC3
	TMEM66	ST8SIA1
	TMOD3	PPP4C
	TMX3	SH2D3C
	TNFAIP2	HIVEP3
	TNFRSF10A	POLR3G
	TNKS1BP1	STK32B
	TPBG	FLRT2
	TPP2	RMI2
	TPRKB	WIPF2
	TRAK1	NAA15
	TRAM1	CBX5
	TRAPPC13	MAPKAPK3
	TRIM24	LAYN
	TRIO	C11orf84
	TRIP13	FBXL20
	TRMT1	APBA2
	TSPAN3	TBC1D4
	TTC37	MFHAS1
	TTC8	TET1
	TTF1	KCNA6
	TWF1	FAM102A
	TWSG1	MARCH1
	TXNDC12	CASC3
	TXNRD1	ITGA2
	TYRP1	C1GALT1
	TYSND1	C17orf96
	UBA2	CDK14
	UBA3	EDNRA
	UBE2D2	ABCB9
	UBE2D3	EDAR
	UBE2H	DGKG
	UBE2J1	LRP6
	UBE2J2	E2F6
	UBL3	RC3H1
	UBQLN1	ZZZ3
	UBR4	ENPEP
	UBXN1	EPS8
	UBXN2B	ARF6
	UFL1	GABRB3
	UGDH	HAS2
	UPF2	LIN7A
	UQCRB	FIGN
	UQCRFS1	COL5A1
	VAMP3	THAP2
	VBP1	FAM192A
	VCAM1	PTPN9
	VCPIP1	CCNA2
	VHL	SLITRK3
	VPS18	TMEM248
	VPS36	GOLGA1
	VPS4B	GTF2I
	WDR11	SESN2
	WDR82	MARCH7
	WHSC1L1	NGLY1
	WNT5A	KIAA0319L
	WRB	LEP
	WTH3DI	RGL2
	XAF1	AEBP2
	XPC	WNT3A
	XPNPEP1	PPP3R1
	XPR1	ARHGAP19-SLIT1
	YARS	ADCY6
	YBX3	ANKIB1
	YEATS2	CEP128
	ZKSCAN1	UNC13C
	ZKSCAN5	NRIP2
	ZNF160	ANKRD17
	ZNF207	ZNF385A
	ZNF254	PAPPA
	ZNF257	SULT4A1
	ZNF260	FZD3
	ZNF273	MEIS2
	ZNF28	HIP1
	ZNF300	FN1
	ZNF431	PIGM
	ZNF468	MAN2A2
	ZNF492	HMGB3
	ZNF493	FBXO48
	ZNF500	BRSK2
	ZNF561	TOR1AIP1
	ZNF611	ATL3
	ZNF678	C1orf21
	ZNF714	CAMK2A
	ZNF83	HNF4G
	ZNF98	LRBA
		NT5C1A
		KPNB1
		SNAI1
		MVB12B
		PDLIM2
		DAB2IP
		CSF1
		GPR126
		FOXL1
		ANK2
		DLGAP3
		MANEAL
		SRGAP2
		DGKE
		GALNT1
		DYRK1A
		ATF2
		GOLGA6A
		CDYL
		SEPT8
		USP49
		SPATA2
		MAP2K6
		PAQR3
		GRAMD1C
		WNT2B
		LIMK2
		PDXK
		RASGRF1
		CYTH1
		FAM134C
		SLC38A4
		CDH24
		NR6A1
		CNOT1
		SOX8
		ZNF783
		SENP1
		MATN1
		RND3
		TNPO3
		CAPN7
		ITGB8
		CHST2
		PPARGC1B
		KPNA6
		EGR3
		MYCBP
		ZFAND3
		DMRT3
		SCAI
		USP31
		IKZF1
		BMP3
		PDP2
		LDLRAD4
		MBOAT2
		CHKA
		FOXN3
		CACNA1A
		DCUN1D5
		MAPK10
		IL10
		ZFHX4
		SLC39A13
		DOT1L
		SLC35A3
		RP11-192H23.4
		SCN3B
		MDN1
		HGF
		FAM98A
		DCAF12
		ZNF280C
		CA7
		SALL4
		SNX18
		RET
		OPHN1
		CTCF
		KIAA1033
		PPFIA2
		SYDE1
		KBTBD11
		PAN3
		MAP2K7
		MOB1B
		ERI3
		ALG8
		CHERP
		KLF7
		ACLY
		MAL2
		NBEAL1
		MAP3K12
		KLHL4
		ASH2L
		NAP1L5
		NR2C2
		UBE2Q1
		CLSTN2
		NRCAM
		FBXO32
		CDON
		NEBL
		PGAP1
		KCNA7
		MSTN
		BCOR
		KIAA1199
		MAPK8IP3
		TSPYL5
		CECR6
		CDK8
		NXF1
		MAPT
		RASA2
		MSI1
		FAIM3
		SEPT4
		BCL7A
		SLC20A1
		ARID5B
		CRTC1
		HIPK3
		SERINC3
		AMMECR1L
		JPH1
		ZEB2
		RIOK3
		MBNL2
		BCLAF1
		SAP30BP
		FGD6
		NFX1
		ABAT
		ARID1B
		GOLGA6B
		STOX2
		GOLGA6C
		C15orf27
		NEUROD4
		ADAM19
		LASP1
		SIPA1L3
		TBP
		ATP1A2
		ZNF516
		MN1
		RIMS4
		DUSP18
		WDR7
		FRMD6
		HYOU1
		LGR4
		STK10
		MSL2
		COBLL1
		CSNK1G1
		PCDH10
		UHRF1BP1
		C6orf223
		STX6
		MED12L
		OPA1
		NCOA5
		KRR1
		ZNRF2
		ORC6
		SHC3
		SIX5
		SHISA6
		NRIP1
		SP6
		PHF7
		NCALD
		TMEM25
		BNIP3L
		ERC2
		TOX
		KIAA1045
		AGGF1
		CDC25B
		DCP1A
		CDK6
		MYOCD
		ST3GAL2
		SETD5
		PRDM16
		POU4F1
		A1CF
		EPC1
		TRIM13
		SAMD10
		SLCO5A1
		SEPN1
		SBK1
		FZD4
		SMCR8
		ASB7
		LONRF2
		GPRIN3
		ATP10B
		TNFAIP3
		C11orf87
		RPP25
		GTF2A1
		GOLGA6D
		TRMT2A
		RALGPS1
		KLF12
		SMCHD1
		SLC27A4
		DUSP16
		FAM81A
		ADAMTSL1
		SREK1IP1
		SYT2
		TBKBP1
		TMTC2
		BCL2L13
		PAK6
		GOLGA8A
		ECE1
		SYT1
		MTA3
		URGCP
		PPP1R12A
		CCDC85C
		PEAK1
		JMJD1C
		BHLHE41
		SOCS4
		PPM1E
		ATRX
		PDLIM4
		KLF8
		SNX11
		EPHB2
		NCAM2
		SSBP2
		PPME1
		PRRC2C
		FAM126B
		CAPRIN2
		PRKG1
		SRRM2
		PPP6R3
		SLC1A2
		SV2A
		BMPR1A
		CERS6
		CCNT1
		CNTNAP2
		UBE2K
		OSBPL11
		ARPP19
		DCC
		NTN1
		ANO6
		SLC24A2
		DVL2
		NKTR
		KIAA2018
		MYCBP2
		MSN
		PATZ1
		ABCA12
		KIRREL
		DAAM1
		VCAN
		ZBTB8B
		GJA9
		CECR2
		AP5M1
		ASF1A
		UNC80
		ZNF395
		KDM4B
		ATRN
		ANK1
		CEP85L
		HS2ST1
		ADAMTSL3
		TGIF2
		KIAA1549
		RASSF5
		RNF19B
		ZADH2
		KCNC2
		KIF21B
		ITGA5
		KCNJ3
		TRERF1
		PRICKLE2
		SHROOM2
		NPTXR
		RAD54L2
		PTGFR
		CHD2
		MAGI2
		ASIC1
		ZNF704
		HTT
		ZRANB1
		P2RY2
		SRGAP3
		LZTS3
		PKNOX2
		GNAQ
		KAT2B
		SORBS1
		MUC19
		ANKS1A
		ATP11C
		PTPRT
		GOLGA6L10
		GOLGA6L4
		ABHD10
		C22orf29
		NCOA3
		AFF3
		TRIM71
		PHF15
		DGKH
		PLEKHA6
		DTX4
		RP13-996F3.5
		COL27A1
		COL11A2
		ST8SIA4
		MDGA1
		DIDO1
		SLC27A1
		CDR2L
		DHX37
		FBRSL1
		ACOT11
		PTCHD4
		RIMS3
		ZBTB3
		PAX6
		ARIH1
		ROBO1
		PITPNM2
		PAPPA2
		TET3
		SHANK3
		ITPKC
		BAHD1
		FRMPD3
		ADCY3
		ZNF827
		STK40
		SAMD4A
		NACC2
		INO80
		CA12
		HIC2
		SLC16A7
		SFPQ
		RP13-996F3.4
		SP7
		KIAA0513
		KIAA2022
		ACSBG1
		NAV1
		FSTL4
		SEC31B
